# Supplementary material for: Uncovering the genetic architecture of pungency, carotenoids, and flavor in Capsicum chinense via TWAS-mGWAS integration and spatial transcriptomics
Source: Hortic Res. 2025 Sep 15;12(12):uhaf243. doi: 10.1093/hr/uhaf243 (PMC12701575; doi:10.1093/hr/uhaf243)
Supplement: Web_Material_uhaf243 [file web_material_uhaf243.zip]

Archive with 2 entries (2 files):
- Final Supplementary Tables.xlsx
- Supplementary Figures(1).docx
