# Supplementary material for: Uncovering the genetic architecture of pungency, carotenoids, and flavor in Capsicum chinense via TWAS-mGWAS integration and spatial transcriptomics
Source: Hortic Res. 2025 Sep 15;12(12):uhaf243. doi: 10.1093/hr/uhaf243 (PMC12701575; doi:10.1093/hr/uhaf243)
Supplement: Web_Material_uhaf243 [file web_material_uhaf243.zip › Final Supplementary Tables.xlsx]

## Sheet: Table S1
Table S1. Details of Capsicum chinense accessions used for association studies.
Accession Code	Name	Origin	Continent
CCH1	Bhut Jolokia	Assam	Asia
CCH2	PI 257068 01 SD	Colombia	South America
CCH3	PI 355819 01 SD	Ecuador	South America
CCH4	PI 438643 01 SD	Yucatan Mexico	North America
CCH5	Red Caribbean Habanero	Yucatan Mexico	North America
CCH6	Orange Habanero	Cuba	North America
CCH7	Datil	China	Asia
CCH8	PI 215736 01 SD	Peru	South America
CCH9	PI 244667 01 SD	Asia	Asia
CCH11	Jamaican Yellow	Jamaica	North America
CCH12	Specialty Hot Habanero	China	Asia
CCH16	Trinidad scorpion moruga	Trinidad and Tobago	South America
CCH17	Caribbean Red Hot	Cuba	North America
CCH18	Zavory Hot	USA	North America
CCH20	PI 215738 01 SD	Peru	South America
CCH21	PI 281305 01 SD	Bolivia	South America
CCH22	PI 281435 01 SD	United States, California	North America
CCH24	PI 593925 02 SD	Ecuador	South America
CCH25	PI 640899 01 SD	Tanzania	Africa
CCH26	PI 645487 02 SD	Panama	North America
CCH27	PI 645555 01 SD	Niger	Africa
CCH28	PI 655065 01 SD	United States	North America
CCH30	Peach Habanero	Caribbean Islands	North America
CCH31	pimenta da neyde	Brazil	South America
CCH32	Zanaharia triangulo
CCH33	Naga morich	Asia	Asia
CCH34	7pod/7pot	Trinidad	South America
CCH35	Habanero Red	Caribbean Islands	North America
CCH41	PI 257079	Colombia	South America
CCH43	PI 241678	Peru	South America
CCH44	Purple halel
CCH45	Grif 9193 02 SD	Colombia	South America
CCH46	Grif 9238 01 SD	Costa Rica	North America
CCH47	Grif 9261 01 SD	Costa Rica	North America
CCH48	Grif 9271 01 SD	Costa Rica	North America
CCH49	Grif 9273 01 SD	Costa Rica	North America
CCH50	Grif 9274 01 SD	Costa Rica	North America
CCH51	Grif 9276 01 SD	Costa Rica	North America
CCH52	Grif 9281 01 SD	Costa Rica	North America
CCH53	Grif 9293 01 SD	Colombia	South America
CCH54	Grif 9325 01 SD	Costa Rica	North America
CCH55	PI 152222 01 SD	Peru	South America
CCH56	PI 159233 01 SD	United States, Georgia	North America
CCH57	PI 159236 02 SD	United States, Georgia	North America
CCH58	PI 159263 02 SD	United States, Georgia	North America
CCH59	PI 213916 01 SD	Bolivia	South America
CCH60	PI 224447 01 SD	Costa Rica	North America
CCH61	PI 224448 02 SD	Costa Rica	North America
CCH62	PI 238046 01 SD	Guyana	South America
CCH63	PI 238047 01 SD	Guyana	South America
CCH64	PI 238048 01 SD	Peru	South America
CCH65	PI 238050 01 SD	Bolivia	South America
CCH66	PI 238051 01 SD	Peru	South America
CCH67	PI 241650 01 SD	Peru	South America
CCH68	PI 241669 01 SD	Ecuador	South America
CCH69	PI 244667 01 SD	Asia, Delhi	Asia
CCH70	PI 257081 01 SD	Colombia	South America
CCH71	PI 257084 01 SD	Colombia	South America
CCH72	PI 257090 01 SD	Colombia	South America
CCH73	PI 257114 01 SD	Colombia	South America
CCH74	PI 257118 01 SD	Colombia	South America
CCH75	PI 257126 01 SD	Colombia	South America
CCH76	PI 257129 01 SD	Colombia	South America
CCH77	PI 257137 01 SD	Ecuador	South America
CCH78	PI 257139 01 SD	Ecuador	South America
CCH79	PI 257142 01 SD	Peru	South America
CCH80	PI 257145 01 SD	Peru	South America
CCH81	PI 257158 01 SD	Peru	South America
CCH82	PI 257166 01 SD	Peru	South America
CCH83	PI 257171 01 SD	Peru	South America
CCH84	PI 257175 01 SD	Peru	South America
CCH85	PI 257176 01 SD	Peru	South America
CCH86	PI 257284 01 SD	Spain, Murcia	Europe
CCH87	PI 260465 02 SD	Argentina	South America
CCH88	PI 260466 01 SD	Peru	South America
CCH89	PI 260470 01 SD	Peru	South America
CCH90	PI 260472 01 SD	Peru	South America
CCH91	PI 260484 01 SD	Peru	South America
CCH92	PI 260485 02 SD	Bolivia	South America
CCH93	PI 260486 01 SD	Bolivia	South America
CCH94	PI 260491 01 SD	Bolivia	South America
CCH95	PI 260492 01 SD	Bolivia	South America
CCH96	PI 260508 01 SD	Peru	South America
CCH97	PI 260512 01 SD	Peru	South America
CCH98	PI 260514 01 SD	Peru	South America
CCH99	PI 260518 01 SD	Peru	South America
CCH100	PI 260520 01 SD	Peru	South America
CCH101	PI 260521 01 SD	Peru	South America
CCH102	PI 260522 01 SD	Peru	South America
CCH103	PI 260523 01 SD	Peru	South America
CCH104	PI 260524 02 SD	Peru	South America
CCH105	PI 281302 01 SD	Bolivia	South America
CCH106	PI 281303 01 SD	Bolivia	South America
CCH107	PI 281305 01 SD	Bolivia	South America
CCH108	PI 281314 01 SD	Guyana	South America
CCH109	PI 281317 01 SD	Trinidad and Tobago	South America
CCH110	PI 281393 01 SD	Mexico	North America
CCH111	PI 281417 01 SD	Philippines	Asia
CCH112	PI 281423 01 SD	Puerto Rico	North America
CCH113	PI 281426 01 SD	Suriname	South America
CCH114	PI 281429 01 SD	Suriname	South America
CCH115	PI 281440 01 SD	Venezuela	South America
CCH116	PI 281441 01 SD	Venezuela	South America
CCH117	PI 281442 02 SD	Venezuela	South America
CCH118	PI 281443 01 SD	Venezuela	South America
CCH119	PI 290972 01 SD	Colombia	South America
CCH120	PI 315008 01 SD	Peru	South America
CCH121	PI 315009 02 SD	Peru	South America
CCH122	PI 315012 01 SD	Peru	South America
CCH123	PI 315013 01 SD	Peru	South America
CCH124	PI 315014 01 SD	Peru	South America
CCH125	PI 315015 01 SD	Peru	South America
CCH126	PI 315017 01 SD	Peru	South America
CCH127	PI 315018 01 SD	Peru	South America
CCH128	PI 315021 01 SD	Peru	South America
CCH129	PI 315022 01 SD	Peru	South America
CCH130	PI 315023 02 SD	Peru	South America
CCH131	PI 315027 01 SD	Peru	South America
CCH132	PI 315028 02 SD	Peru	South America
CCH133	PI 315029 01 SD	Peru	South America
CCH134	PI 315031 01 SD	Peru	South America
CCH135	PI 322721 01 SD	Asia	Asia
CCH136	PI 360724 01 SD	Ecuador	South America
CCH137	PI 360726 01 SD	Ecuador	South America
CCH138	PI 387833 01 SD	Bolivia	South America
CCH139	PI 390436 01 SD	Ecuador	South America
CCH140	PI 390611 01 SD	Peru	South America
CCH141	PI 406725 01 SD	Costa Rica	North America
CCH142	PI 406987 02 SD	Panama	North America
CCH143	PI 435916 01 SD	Mexico	North America
CCH144	PI 435917 01 SD	Mexico	North America
CCH145	PI 438532 01 SD	Belize, Corozal	North America
CCH146	PI 438535 02 SD	Belize, Corozal	North America
CCH147	PI 438614 01 SD	Mexico	North America
CCH148	PI 438619 01 SD	Mexico	North America
CCH149	PI 438629 01 SD	Mexico	North America
CCH150	PI 438631 01 SD	Mexico	North America
CCH151	PI 438635 01 SD	Mexico	North America
CCH152	PI 438636 02 SD	Mexico, Yucatan	North America
CCH153	PI 438641 02 SD	Mexico, Yucatan	North America
CCH154	PI 438645 02 SD	Mexico, Yucatan	North America
CCH155	PI 439416 01 SD	Bolivia	South America
CCH156	PI 439418 01 SD	Bolivia	South America
CCH157	PI 439419 01 SD	Colombia	South America
CCH158	PI 439420 01 SD	Colombia	South America
CCH159	PI 439424 01 SD	Costa Rica	North America
CCH160	PI 439426 01 SD	Costa Rica	North America
CCH161	PI 439427 01 SD	Costa Rica	North America
CCH162	PI 439432 01 SD	Korea, South	Asia
CCH163	PI 439433 01 SD	Mexico	North America
CCH164	PI 439440 01 SD	Peru	South America
CCH165	PI 439443 01 SD	Peru	South America
CCH166	PI 439444 01 SD	Peru	South America
CCH167	PI 439445 01 SD	Peru	South America
CCH168	PI 439446 01 SD	Peru	South America
CCH169	PI 439447 01 SD	Peru	South America
CCH170	PI 439449 01 SD	Peru	South America
CCH171	PI 439451 01 SD	Peru	South America
CCH172	PI 439454 01 SD	Peru	South America
CCH173	PI 439462 01 SD	Peru	South America
CCH174	PI 439464 01 SD	Peru	South America
CCH175	PI 439475 01 SD	Trinidad and Tobago	South America
CCH176	PI 439477 01 SD	Puerto Rico	North America
CCH177	PI 439478 01 SD	Puerto Rico	North America
CCH178	PI 439483 02 SD	Venezuela	South America
CCH179	PI 439487 01 SD	United States, California	North America
CCH180	PI 439504 01 SD	Costa Rica	North America
CCH181	PI 439525 01 SD	Venezuela	South America
CCH182	PI 441601 01 SD	Brazil	South America
CCH183	PI 441609 01 SD	Brazil	South America
CCH184	PI 441610 02 SD	Brazil	South America
CCH185	PI 441612 01 SD	Brazil, Minas Gerais	South America
CCH186	PI 441613 01 SD	Brazil	South America
CCH187	PI 441615 01 SD	Brazil	South America
CCH188	PI 441618 01 SD	Brazil	South America
CCH189	PI 441619 01 SD	Brazil	South America
CCH190	PI 441620 01 SD	Brazil	South America
CCH191	PI 441629 01 SD	Brazil, Minas Gerais	South America
CCH192	PI 441634 01 SD	Brazil, Minas Gerais	South America
CCH193	PI 441635 01 SD	Brazil, Minas Gerais	South America
CCH194	PI 441637 01 SD	Brazil, Minas Gerais	South America
CCH195	PI 441640 01 SD	Brazil, Minas Gerais	South America
CCH196	PI 441680 02 SD	Brazil	South America
CCH197	PI 485593 01 SD	Jamaica	North America
CCH198	PI 497975 01 SD	Brazil	South America
CCH199	PI 497976 01 SD	Brazil	South America
CCH200	PI 497980 01 SD	Brazil	South America
CCH201	PI 497981 02 SD	Brazil	South America
CCH202	PI 497982 01 SD	Brazil	South America
CCH203	PI 497983 01 SD	Brazil	South America
CCH204	PI 497985 02 SD	Brazil	South America
CCH205	PI 543181 01 SD	Bolivia	South America
CCH206	PI 543188 01 SD	Bolivia	South America
CCH207	PI 543193 01 SD	Bolivia	South America
CCH208	PI 562384 01 SD	United States	North America
CCH209	PI 574545 01 SD	Mexico	North America
CCH210	PI 585253 04 SD	Ecuador, Manabi	South America
CCH211	PI 585278 02 SD	Ecuador, Galapagos Islands	South America
CCH212	PI 593609 01 SD	Venezuela	South America
CCH213	PI 593610 02 SD	Peru	South America
CCH214	PI 593612 01 SD	United States, New Mexico	North America
CCH215	PI 593921 01 SD	Ecuador	South America
CCH216	PI 593922 02 SD	Ecuador	South America
CCH217	PI 593929 01 SD	Ecuador	South America
CCH218	PI 594139 01 SD	Belize	North America
CCH219	PI 595908 01 SD	Ecuador, Morona-Santiago	South America
CCH220	PI 639655 02 SD	Costa Rica	North America
CCH221	PI 640898 01 SD	Tanzania	Africa
CCH222	PI 640899 01 SD	Tanzania	Africa
CCH223	PI 640900 01 SD	United States	North America
CCH224	PI 640901 01 SD	United States	North America
CCH225	PI 640902 02 SD	United States	North America
CCH226	PI 645485 02 SD	Colombia	South America
CCH227	PI 653671 02 SD	Costa Rica	North America
CCH228	PI 653672 02 SD	Costa Rica	North America
CCH229	PI 653674 02 SD	Colombia	South America
CCH230	PI 653675 03 SD	United States, Maryland	North America
CCH231	PI 653676 02 SD	Brazil	South America
CCH232	PI 653677 02 SD	Brazil	South America
CCH233	PI 653678 02 SD	Brazil	South America
CCH234	PI 653741 01 SD	United States, Georgia	North America
CCH235	PI 653742 01 SD	United States, Georgia	North America
CCH236	PI 653746 02 SD	United States, Georgia	North America
CCH237	PI 653748 01 SD	United States, Georgia	North America
CCH238	PI 655064 02 SD	United States	North America
CCH239	PI 655065 02 SD	United States	North America
CCH240	PI 656271 03 SD	Costa Rica	North America
CCH241	PI 660973 02 SD	Colombia	South America
CCH242	PI 661083 02 SD	Costa Rica	North America
CCH243	PI 665008 01 SD	United States	North America
CCH244	PI 666547 01 SD	Guatemala	North America
CCH245	PI 666551 01 SD	Guatemala, Peten	North America
CCH246	PI 666556 01 SD	Guatemala, Peten	North America
CCH247	PI 666558 01 SD	Guatemala, Peten	North America
CCH248	PI 666562 01 SD	Guatemala, Peten	North America
CCH249	PI 666563 01 SD	Guatemala	North America
CCH250	PI 666564 01 SD	Guatemala, Peten	North America
CCH251	PI 666566 01 SD	USA	North America
CCH252	PI 666569 01 SD	Guatemala, Peten	North America
CCH253	PI 666572 01 SD	Guatemala	North America
CCH254	PI 666573 01 SD	Guatemala, Peten	North America
CCH255	PI 666574 01 SD	Guatemala	North America
CCH256	PI 666577 01 SD	Guatemala, Peten	North America
CCH257	PI 666578 01 SD	Guatemala, Guatemala	North America

## Sheet: Table S2
Table S2. Mean capsaicinoid content of C. chinense accessions grown under field conditions over a three-year period.
Accession Code	Name	Capsaicin (mg/g)	Dihydrocapsaicin (mg/g)
CCH1	Bhut Jolokia	22.654	6.24702
CCH2	PI 257068 01 SD	1.973	0.555
CCH3	PI 355819 01 SD	0.028	0.01
CCH4	PI 438643 01 SD	5.232	1.58461
CCH5	Red Caribbean Habanero	9.161	1.98073
CCH6	Orange Habanero	2.524	0.929
CCH7	Datil	3.431	0.769847
CCH8	PI 215736 01 SD	0.425	0.209133
CCH9	PI 244667 01 SD	1.934	1.20197
CCH11	Jamaican Yellow	1.346	0.09053
CCH12	Specialty Hot Habanero	8.85	0.956293
CCH16	Trinidad scorpion moruga	20.11	10.089
CCH17	Caribbean Red Hot	7.782	1.5609
CCH18	Zavory Hot	0.121	0
CCH20	PI 215738 01 SD	0.166	0.14478
CCH21	PI 281305 01 SD	0.196	0.08786
CCH22	PI 281435 01 SD	1.934	1.5609
CCH24	PI 593925 02 SD	0.967	0
CCH25	PI 640899 01 SD	2.352	1.39
CCH26	PI 645487 02 SD	0.577	0.551393
CCH27	PI 645555 01 SD	4.82	0.39022
CCH28	PI 655065 01 SD	0.215	0.13183
CCH30	Peach Habanero	4.307	0.98472
CCH31	pimenta da neyde	4.626	1.088
CCH32	Zanaharia triangulo	3.589	0.28496
CCH33	Naga morich	14.679	3.872
CCH34	7pod/7pot	28.042	4.53057
CCH35	Habanero Red	6.289	0.529127
CCH41	PI 257079	0.903	0.24903
CCH43	PI 241678	0.383	0.32869
CCH44	Purple halel	0.914	0.570387
CCH45	Grif 9193 02 SD	0.198	0
CCH46	Grif 9238 01 SD	0.789	3.872
CCH47	Grif 9261 01 SD	1.43	0.74341
CCH48	Grif 9271 01 SD	0.481	0.31581
CCH49	Grif 9273 01 SD	5.922	0.78565
CCH50	Grif 9274 01 SD	0.271	0.0934
CCH51	Grif 9276 01 SD	0.253	0.034
CCH52	Grif 9281 01 SD	0.44	0.072867
CCH53	Grif 9293 01 SD	0.016	0
CCH54	Grif 9325 01 SD	1.497	0.2105
CCH55	PI 152222 01 SD	0.367	0.0951
CCH56	PI 159233 01 SD	0.35	0.13242
CCH57	PI 159236 02 SD	0.265	0.01319
CCH58	PI 159263 02 SD	1.37	0.453347
CCH59	PI 213916 01 SD	1.205	0.891187
CCH60	PI 224447 01 SD	0.861	0
CCH61	PI 224448 02 SD	0.687	0.31581
CCH62	PI 238046 01 SD	1.504	0.459153
CCH63	PI 238047 01 SD	0.846	0.16672
CCH64	PI 238048 01 SD	0.283	0.04373
CCH65	PI 238050 01 SD	0.03	0
CCH66	PI 238051 01 SD	1.503	1.121
CCH67	PI 241650 01 SD	2.444	0.43679
CCH68	PI 241669 01 SD	1.153	0.19236
CCH69	PI 244667 01 SD	2.347	0.96307
CCH70	PI 257081 01 SD	0.032	0.01319
CCH71	PI 257084 01 SD	3.52	0.453347
CCH72	PI 257090 01 SD	1.64	0.891187
CCH73	PI 257114 01 SD	1.805	0
CCH74	PI 257118 01 SD	3.548	0.981
CCH75	PI 257126 01 SD	1.36	0.459153
CCH76	PI 257129 01 SD	0.531	0.16672
CCH77	PI 257137 01 SD	1.812	0.04373
CCH78	PI 257139 01 SD	0.672	0
CCH79	PI 257142 01 SD	1.457	0.419
CCH80	PI 257145 01 SD	0.555	0.43679
CCH81	PI 257158 01 SD	0.634	0.19236
CCH82	PI 257166 01 SD	0.318	0.96307
CCH83	PI 257171 01 SD	0.033	0
CCH84	PI 257175 01 SD	0.327	0.11
CCH85	PI 257176 01 SD	0.219	0.096
CCH86	PI 257284 01 SD	0.324	0.118
CCH87	PI 260465 02 SD	1.153	0.374
CCH88	PI 260466 01 SD	1.277	0.555
CCH89	PI 260470 01 SD	1.192	0.587
CCH90	PI 260472 01 SD	1.744	0.672
CCH91	PI 260484 01 SD	0.728	0.333
CCH92	PI 260485 02 SD	0.526	0.131
CCH93	PI 260486 01 SD	3.078	1.155
CCH94	PI 260491 01 SD	1.112	0.584
CCH95	PI 260492 01 SD	0.551	0.138
CCH96	PI 260508 01 SD	2.219	0.698
CCH97	PI 260512 01 SD	1.053	0.312
CCH98	PI 260514 01 SD	2.932	0.636
CCH99	PI 260518 01 SD	0.792	0.232
CCH100	PI 260520 01 SD	0.756	0.23
CCH101	PI 260521 01 SD	1.955	0.655
CCH102	PI 260522 01 SD	3.063	1.118
CCH103	PI 260523 01 SD	1.573	0.51
CCH104	PI 260524 02 SD	0.443	0.133
CCH105	PI 281302 01 SD	1.284	0.262
CCH106	PI 281303 01 SD	2.202	0.71812
CCH107	PI 281305 01 SD	0.141	0.080773
CCH108	PI 281314 01 SD	0.41	0.388673
CCH109	PI 281317 01 SD	0.577	0.47749
CCH110	PI 281393 01 SD	0.699	0.535353
CCH111	PI 281417 01 SD	4.928	0.35844
CCH112	PI 281423 01 SD	0.029	0
CCH113	PI 281426 01 SD	1.105	0.40606
CCH114	PI 281429 01 SD	1.746	0.40957
CCH115	PI 281440 01 SD	0.893	0.50194
CCH116	PI 281441 01 SD	1.572	0.26418
CCH117	PI 281442 02 SD	0.698	0.36398
CCH118	PI 281443 01 SD	0.754	0.143867
CCH120	PI 315008 01 SD	1.977	0.55903
CCH121	PI 315009 02 SD	5.24	0.14483
CCH122	PI 315012 01 SD	0.375	0.013753
CCH123	PI 315013 01 SD	0.27	0.58412
CCH124	PI 315014 01 SD	0.225	0.08569
CCH125	PI 315015 01 SD	0.137	0.01601
CCH126	PI 315017 01 SD	0.401	0.053047
CCH127	PI 315018 01 SD	0.173	0.010013
CCH128	PI 315021 01 SD	0.182	0.02399
CCH129	PI 315022 01 SD	0.326	0.24973
CCH130	PI 315023 02 SD	3.892	0.66794
CCH131	PI 315027 01 SD	4.972	0.613727
CCH132	PI 315028 02 SD	3.181	0.61068
CCH133	PI 315029 01 SD	1.672	0.381633
CCH134	PI 315031 01 SD	3.401	0.66165
CCH135	PI 322721 01 SD	1.606	0.182367
CCH136	PI 360724 01 SD	0.876	1.65271
CCH137	PI 360726 01 SD	2.715	0.58435
CCH138	PI 387833 01 SD	0.193	0.23774
CCH139	PI 390436 01 SD	0.943	0.138173
CCH140	PI 390611 01 SD	2.028	0.053047
CCH142	PI 406987 02 SD	2.476	0.78187
CCH143	PI 435916 01 SD	4.932	0.88649
CCH144	PI 435917 01 SD	0.79	0.703013
CCH145	PI 438532 01 SD	2.11	0.86418
CCH146	PI 438535 02 SD	9.337	0.44599
CCH147	PI 438614 01 SD	5.61	0.75772
CCH148	PI 438619 01 SD	7.453	0.79542
CCH149	PI 438629 01 SD	3.736	0.94585
CCH150	PI 438631 01 SD	2.879	0.93
CCH151	PI 438635 01 SD	4.333	2.50023
CCH152	PI 438636 02 SD	4.307	1.29871
CCH153	PI 438641 02 SD	5.068	1.9492
CCH154	PI 438645 02 SD	4.046	0
CCH155	PI 439416 01 SD	0.075	0
CCH156	PI 439418 01 SD	0.826	0.158853
CCH157	PI 439419 01 SD	2.126	0.313347
CCH158	PI 439420 01 SD	4.648	0.337327
CCH160	PI 439426 01 SD	0.808	0.24609
CCH161	PI 439427 01 SD	0.917	0.86418
CCH162	PI 439432 01 SD	3.643	0.32922
CCH163	PI 439433 01 SD	1.194	0.75772
CCH164	PI 439440 01 SD	1.776	0.05695
CCH165	PI 439443 01 SD	1.424	0.080873
CCH166	PI 439444 01 SD	0.528	0.197207
CCH167	PI 439445 01 SD	0.44	0.0579
CCH168	PI 439446 01 SD	0.34	1.29871
CCH169	PI 439447 01 SD	0.194	0.06186
CCH170	PI 439449 01 SD	0.294	0.04103
CCH171	PI 439451 01 SD	0.104	0.07964
CCH172	PI 439454 01 SD	0.697	0.13603
CCH173	PI 439462 01 SD	1.667	0.22128
CCH174	PI 439464 01 SD	1.603	0.56065
CCH175	PI 439475 01 SD	3.546	0.48995
CCH176	PI 439477 01 SD	0.328	0.026013
CCH177	PI 439478 01 SD	0.05	0
CCH178	PI 439483 02 SD	0.409	0.22338
CCH179	PI 439487 01 SD	5.165	1.6503
CCH180	PI 439504 01 SD	0.076	0
CCH181	PI 439525 01 SD	0.221	0.04418
CCH183	PI 441609 01 SD	0.496	0.411933
CCH184	PI 441610 02 SD	0.735	0.120267
CCH185	PI 441612 01 SD	2.746	0.52658
CCH186	PI 441613 01 SD	1.899	0.296367
CCH187	PI 441615 01 SD	0.691	0.061347
CCH188	PI 441618 01 SD	2.408	1.5743
CCH189	PI 441619 01 SD	2.905	0.13603
CCH190	PI 441620 01 SD	1.747	0.85784
CCH191	PI 441629 01 SD	2.751	0.33771
CCH192	PI 441634 01 SD	0.083	0
CCH193	PI 441635 01 SD	2.832	0.382127
CCH194	PI 441637 01 SD	0.05	0.54376
CCH195	PI 441640 01 SD	0.386	0.07499
CCH196	PI 441680 02 SD	5.409	1.6503
CCH197	PI 485593 01 SD	0.018	0.020687
CCH198	PI 497975 01 SD	7.218	0.20031
CCH199	PI 497976 01 SD	4.487	1.17803
CCH200	PI 497980 01 SD	0.047	0
CCH201	PI 497981 02 SD	10.321	0.03273
CCH202	PI 497982 01 SD	2.83	0.761487
CCH203	PI 497983 01 SD	0.123	0.35612
CCH204	PI 497985 02 SD	2.051	0.93014
CCH205	PI 543181 01 SD	0.025	0.028747
CCH206	PI 543188 01 SD	0.012	0.25111
CCH207	PI 543193 01 SD	0.012	0
CCH208	PI 562384 01 SD	5.741	0.39617
CCH209	PI 574545 01 SD	1.384	0.2922
CCH211	PI 585278 02 SD	1.098	0.07594
CCH212	PI 593609 01 SD	0.019	0
CCH213	PI 593610 02 SD	3.286	0.07499
CCH214	PI 593612 01 SD	0.414	0
CCH216	PI 593922 02 SD	0.99	0.055247
CCH217	PI 593929 01 SD	0.899	0.1486
CCH218	PI 594139 01 SD	1.413	0.34038
CCH219	PI 595908 01 SD	0.612	0.10634
CCH220	PI 639655 02 SD	0.678	0.01052
CCH221	PI 640898 01 SD	2.615	0.35551
CCH222	PI 640899 01 SD	0.888	0.35612
CCH223	PI 640900 01 SD	1.864	3.35337
CCH224	PI 640901 01 SD	0.465	0.028747
CCH225	PI 640902 02 SD	0.986	0.20658
CCH226	PI 645485 02 SD	0.029	0
CCH227	PI 653671 02 SD	0.022	0.010353
CCH228	PI 653672 02 SD	1.691	0.08854
CCH229	PI 653674 02 SD	0.024	0
CCH231	PI 653676 02 SD	0.007	0
CCH232	PI 653677 02 SD	0.016	0
CCH233	PI 653678 02 SD	0.044	0
CCH234	PI 653741 01 SD	3.375	0.773653
CCH235	PI 653742 01 SD	4.245	0.41982
CCH236	PI 653746 02 SD	1.357	0.718033
CCH237	PI 653748 01 SD	2.155	0.42399
CCH238	PI 655064 02 SD	0.849	0.41258
CCH239	PI 655065 02 SD	2.596	0.21454
CCH240	PI 656271 03 SD	4.09	1.32159
CCH241	PI 660973 02 SD	0.038	0.001
CCH242	PI 661083 02 SD	1.515	0.71931
CCH244	PI 666547 01 SD	0.787	1.11956
CCH245	PI 666551 01 SD	1.926	0.958253
CCH247	PI 666558 01 SD	1.849	0.20658
CCH248	PI 666562 01 SD	0.723	0.72277
CCH249	PI 666563 01 SD	2.811	0.010353
CCH250	PI 666564 01 SD	1.978	0.08854
CCH251	PI 666566 01 SD	0.098	0.0128
CCH252	PI 666569 01 SD	4.255	0.49478
CCH253	PI 666572 01 SD	3.105	0.4826
CCH254	PI 666573 01 SD	2.514	1.59762
CCH255	PI 666574 01 SD	0.595	0
CCH256	PI 666577 01 SD	0.39	0.773653
CCH257	PI 666578 01 SD	3.073	1.61151

## Sheet: Table S3
Table S3. Means of fruit Carotenoids traits of Capsicum chinense accessions grown in field conditions over a three-year period.
Accession Code	Name	α -Carotene (µg/g)	β-Carotene (µg/g)	Capsanthin (µg/g)	Zeaxanthin (µg/g)
CCH1	Bhut Jolokia	29.368	152.412	96.183	128.523
CCH4	PI 438643 01 SD	6.727	3.128	5.953	8.072
CCH6	Orange Habanero	6.219	4.834	3.279	8.078
CCH7	Datil	16.214	100.467	0	18.282
CCH8	PI 215736 01 SD	190.574	0	100.961	145.429
CCH9	PI 244667 01 SD	68.331	373.737	70.507	92.387
CCH11	Jamaican Yellow	14.681	84.006	0	22.633
CCH12	Specialty Hot Habanero	6.373	2.783	2.932	5.086
CCH17	Caribbean Red Hot	27.841	137.553	47.393	43.896
CCH18	Zavory Hot	27.491	222.943	60.091	183.64
CCH20	PI 215738 01 SD	39.65	228.078	35.656	51.117
CCH21	PI 281305 01 SD	6.069	3.382	3.471	1.209
CCH26	PI 645487 02 SD	92.119	0	44.341	49.999
CCH27	PI 645555 01 SD	64.97	0	28.916	66.078
CCH28	PI 655065 01 SD	55.24	237.055	0	7.065
CCH32	Zanaharia triangulo	3.901	1.501	3.876	0
CCH33	Naga morich	54.958	386.013	87.986	80.383
CCH34	7pod/7pot	129.877	0	143.057	142.418
CCH35	Habanero Red	60.119	238.246	62.645	45.637
CCH43	PI 241678	69.589	0	45.088	49.674
CCH47	Grif 9261 01 SD	35.436	208.774	11.322	25.102
CCH48	Grif 9271 01 SD	1.777	65.964	0	21.243
CCH52	Grif 9281 01 SD	46.439	0	24.112	44.693
CCH58	PI 159263 02 SD	76.084	321.872	75.058	35.719
CCH59	PI 213916 01 SD	69.491	262.428	34.699	37.738
CCH65	PI 238050 01 SD	52.307	0	27.856	38.277
CCH66	PI 238051 01 SD	40.405	192.726	70.487	61.12
CCH68	PI 241669 01 SD	100.176	0	69.35	70.427
CCH69	PI 244667 01 SD	41.87	258.554	46.251	40.048
CCH72	PI 257090 01 SD	77.18	0	117.065	100.571
CCH77	PI 257137 01 SD	1.402	55.875	0	29.4
CCH80	PI 257145 01 SD	31.905	148.468	0	56.397
CCH88	PI 260466 01 SD	39.214	334.677	40.793	83.082
CCH89	PI 260470 01 SD	36.875	306.767	58.01	48.168
CCH92	PI 260485 02 SD	74.954	337.312	43.128	42.881
CCH93	PI 260486 01 SD	47.441	333.232	32.772	41.59
CCH94	PI 260491 01 SD	26.452	207.577	34.452	67.679
CCH95	PI 260492 01 SD	28.363	111.464	94.866	37.685
CCH97	PI 260512 01 SD	72.633	212.828	90.146	44.233
CCH98	PI 260514 01 SD	51.191	0	22.845	67.034
CCH101	PI 260521 01 SD	4.831	60.332	0	21.349
CCH102	PI 260522 01 SD	277.778	0	137.028	119.323
CCH103	PI 260523 01 SD	56.237	378.07	56.621	121.937
CCH104	PI 260524 02 SD	48.047	145.96	99.899	46.498
CCH105	PI 281302 01 SD	39.637	0	21.049	36.485
CCH106	PI 281303 01 SD	47.564	276.541	69.862	108.21
CCH108	PI 281314 01 SD	76.703	0	37.111	27.635
CCH110	PI 281393 01 SD	84.368	0	48.537	117.127
CCH111	PI 281417 01 SD	25.364	283.014	33.615	80.69
CCH112	PI 281423 01 SD	64.385	0	92.558	68.44
CCH113	PI 281426 01 SD	91.589	279.033	161.767	45.23
CCH114	PI 281429 01 SD	22.869	301.743	10.808	43.075
CCH115	PI 281440 01 SD	23.485	243.322	40.729	31.401
CCH116	PI 281441 01 SD	4.158	3.518	5.802	3.427
CCH118	PI 281443 01 SD	9.221	3.762	7.34	3.211
CCH121	PI 315009 02 SD	4.229	0	24.822	28.029
CCH129	PI 315022 01 SD	3.397	1.903	2.947	1.351
CCH130	PI 315023 02 SD	3.775	1.686	3.728	1.235
CCH131	PI 315027 01 SD	30.997	251.87	0	29.523
CCH132	PI 315028 02 SD	0.111	1.201	3.202	0
CCH133	PI 315029 01 SD	6.802	0	28.591	69.523
CCH137	PI 360726 01 SD	2.038	116.122	69.49	68.414
CCH138	PI 387833 01 SD	15.284	0	38.519	188.815
CCH139	PI 390436 01 SD	8.928	290.12	0	61.81
CCH141	PI 406725 01 SD	23.628	237.931	101.676	219.654
CCH143	PI 435916 01 SD	8.952	2.73	4.889	2.508
CCH144	PI 435917 01 SD	11.801	2.728	5.523	2.597
CCH145	PI 438532 01 SD	63.664	342.351	211.538	158.237
CCH146	PI 438535 02 SD	9.583	18.183	0	6.389
CCH147	PI 438614 01 SD	6.142	1.495	3.923	1.308
CCH148	PI 438619 01 SD	40.292	182.488	38.1	35.19
CCH149	PI 438629 01 SD	7.178	3.903	6.45	4.002
CCH150	PI 438631 01 SD	43.285	155.036	70.826	91.774
CCH151	PI 438635 01 SD	12.133	3.372	7.075	4.133
CCH152	PI 438636 02 SD	7.681	2.403	7.715	3.722
CCH153	PI 438641 02 SD	6.632	1.516	3.505	2.558
CCH155	PI 439416 01 SD	65.688	0	48.099	87.911
CCH156	PI 439418 01 SD	68.881	365.21	146.69	54.999
CCH157	PI 439419 01 SD	53.925	0	78.512	84.953
CCH160	PI 439426 01 SD	41.896	198.451	74.472	36.532
CCH161	PI 439427 01 SD	35.897	0	37.348	42.395
CCH162	PI 439432 01 SD	37.962	256.634	166.174	247.714
CCH163	PI 439433 01 SD	18.742	349.611	35.072	27.65
CCH165	PI 439443 01 SD	43.494	0	60.685	66.011
CCH166	PI 439444 01 SD	41.366	0	46.411	70.281
CCH167	PI 439445 01 SD	8.831	296.465	48.293	168.349
CCH171	PI 439451 01 SD	14.231	0	54.862	201.312
CCH173	PI 439462 01 SD	4.492	4.73	7.827	3.539
CCH174	PI 439464 01 SD	75.82	309.754	56.521	51.606
CCH175	PI 439475 01 SD	36.029	161.849	0	21.794
CCH177	PI 439478 01 SD	76.728	0	89.326	85.355
CCH178	PI 439483 02 SD	95.853	0	86.937	68.883
CCH179	PI 439487 01 SD	27.008	371.392	23.445	36.462
CCH180	PI 439504 01 SD	33.574	0	128.569	188.364
CCH181	PI 439525 01 SD	25.177	371.594	26.24	28.166
CCH182	PI 441601 01 SD	71.871	168.761	0	83.896
CCH186	PI 441613 01 SD	68.884	189.472	53.947	55.689
CCH187	PI 441615 01 SD	77.88	332.554	73.17	34.677
CCH190	PI 441620 01 SD	1.618	0.749	7.125	1.594
CCH191	PI 441629 01 SD	0.722	1.892	.	21.188
CCH192	PI 441634 01 SD	32.965	283.24	48.158	30.442
CCH195	PI 441640 01 SD	58.77	0	58.13	59.777
CCH197	PI 485593 01 SD	0.36	0.672	0	4.08
CCH199	PI 497976 01 SD	50.824	0	52.403	139.666
CCH200	PI 497980 01 SD	85.766	309.21	70.395	22.172
CCH201	PI 497981 02 SD	4.155	43.749	0	13.119
CCH202	PI 497982 01 SD	46.698	0	37.726	90.866
CCH203	PI 497983 01 SD	50.458	290.682	117.415	62.723
CCH207	PI 543193 01 SD	43.974	199.047	175.806	107.291
CCH207	PI 543193 01 SD	89.19	396.996	160.189	127.765
CCH208	PI 562384 01 SD	25.249	177.733	36.546	70.99
CCH210	PI 585253 04 SD	36.516	332.243	41.026	59
CCH211	PI 585278 02 SD	79.514	0	102.162	153.722
CCH215	PI 593921 01 SD	65.907	0	78.046	82.198
CCH216	PI 593922 02 SD	109.672	0	234.901	63.669
CCH216	PI 593922 02 SD	71.701	0	129.036	111.399
CCH217	PI 593929 01 SD	128.82	0	106.641	93.749
CCH218	PI 594139 01 SD	63.044	0	72.027	83.256
CCH219	PI 595908 01 SD	35.365	189.891	34.11	43
CCH221	PI 640898 01 SD	39.67	130.322	0	19.928
CCH225	PI 640902 02 SD	26.996	93.8	0	73.014
CCH227	PI 653671 02 SD	26.816	0	22.872	45.388
CCH228	PI 653672 02 SD	69.053	0	152.856	101.458
CCH231	PI 653676 02 SD	74.752	0	88.427	45.633
CCH232	PI 653677 02 SD	49.292	0	47.019	44.458
CCH233	PI 653678 02 SD	58.027	0	117.366	48.293
CCH235	PI 653742 01 SD	6.625	3.826	6.136	2.753
CCH237	PI 653748 01 SD	96.805	299.827	123.546	75.792
CCH238	PI 655064 02 SD	78.05	253.181	124.805	57.417
CCH240	PI 656271 03 SD	66.642	345.849	61.952	54.042
CCH244	PI 666547 01 SD	17.333	74.048	0	26.943
CCH249	PI 666563 01 SD	20.529	82.364	0	80.19
CCH253	PI 666572 01 SD	38.961	0	51.635	45.751
CCH254	PI 666573 01 SD	17.722	75.808	0	25.787
CCH257	PI 666578 01 SD	15.587	0	1.132	40

## Sheet: Table S4
Table S4. Means of fruit Flavor compounds of Capsicum chinense accessions grown in field conditions over a three-year period.
Accession Code	Name	2-Hexenal (ng/g)	4-Methylpentyl 2-methylbutanoate (ng/g)	4-Methylpentyl 3-methylbutanoate (ng/g)	4-Methylpentyl 4-methylpentanoate (ng/g)
CCH4	PI 438643 01 SD	140.014	138.491	1150.53	3.64175
CCH5	Red Caribbean Habanero	1006.32	87.1389	398.026	2.56998
CCH6	Orange Habanero	461.103	42.7764	380.952	1.75776
CCH7	Datil	202.489	115.871	753.9	1.23737
CCH8	PI 215736 01 SD	6025.83	60.7327	343.959	0.836107
CCH9	PI 244667 01 SD	1064.69	95.9509	441.781	4.11081
CCH11	Jamaican Yellow	121.514	58.7248	61.3948	0
CCH12	Specialty Hot Habanero	2808.05	372.426	3066.2	27.3675
CCH17	Caribbean Red Hot	154.709	122.969	682.859	2.23134
CCH18	Zavory Hot	96.6534	164.925	945.605	0.698908
CCH20	PI 215738 01 SD	235.281	117.448	1059.15	4.50723
CCH21	PI 281305 01 SD	1737.3	49.2609	524.989	4.46753
CCH22	PI 281435 01 SD	175.415	0.574945	1475.17	6.42673
CCH24	PI 593925 02 SD	229.962	0.103303	58.3961	0.588826
CCH25	PI 640899 01 SD	160.531	785.248	604.053	2.40792
CCH26	PI 645487 02 SD	1220.39	242.853	932.813	0.762181
CCH27	PI 645555 01 SD	800.121	886.105	1861.03	6.57297
CCH28	PI 655065 01 SD	2010.93	785.043	1736.11	3.43482
CCH32	Zanaharia triangulo	1652.99	299.904	2468.75	4.85782
CCH33	Naga morich	189.08	1376.2	6254.54	10.2638
CCH34	7pod/7pot	134.463	1574.65	3627.56	12.4283
CCH35	Habanero Red	163.874	29.1895	204.613	0.817707
CCH41	PI 257079	396.02	1332.37	4719.82	2.81177
CCH43	PI 241678	665.592	36.064	620.204	2.70976
CCH44	Purple halel	293.624	374.557	1526.63	6.00577
CCH45	Grif 9193 02 SD	775.819	218.823	219.128	0.921978
CCH47	Grif 9261 01 SD	71.5679	2323.1	838.387	6.93162
CCH48	Grif 9271 01 SD	186.884	122.737	136.574	0.68083
CCH50	Grif 9274 01 SD	217.911	150.616	485.367	2.82856
CCH51	Grif 9276 01 SD	543.767	54.276	212.599	3.82317
CCH52	Grif 9281 01 SD	45.3722	36.4514	85.9331	1.48788
CCH54	Grif 9325 01 SD	1693.45	105.247	401.166	3.25178
CCH55	PI 152222 01 SD	753.31	112.734	821.19	11.7155
CCH56	PI 159233 01 SD	779.508	0	13.5921	0
CCH58	PI 159263 02 SD	3315.61	205.967	1309.19	4.40199
CCH64	PI 238048 01 SD	561.437	115.36	416.23	0.510058
CCH65	PI 238050 01 SD	452.576	97.5479	492.87	1.44753
CCH68	PI 241669 01 SD	1251.87	669.416	2506.07	49.6448
CCH69	PI 244667 01 SD	621.29	0	43.6732	0.633053
CCH71	PI 257084 01 SD	1891.74	781.438	4712.74	5.83984
CCH72	PI 257090 01 SD	3841.65	259.612	1536.98	4.02623
CCH77	PI 257137 01 SD	1850.89	221.608	781.852	1.65801
CCH80	PI 257145 01 SD	3213.16	30.9812	218.708	1.35843
CCH81	PI 257158 01 SD	2034.95	0.190465	90.8642	0.59044
CCH83	PI 257171 01 SD	3490.39	70.6388	337.285	0.73345
CCH86	PI 257284 01 SD	3234.04	17.6009	91.0508	0.871295
CCH87	PI 260465 02 SD	1414.32	172.886	590.204	5.52864
CCH88	PI 260466 01 SD	1684.09	26.2192	189.066	1.28903
CCH89	PI 260470 01 SD	174.169	2.12804	872.375	8.91052
CCH92	PI 260485 02 SD	1287.53	116.28	811.851	15.0115
CCH93	PI 260486 01 SD	631.299	69.5396	795.745	4.75161
CCH94	PI 260491 01 SD	162.996	14.34	165.555	0.485523
CCH95	PI 260492 01 SD	887.257	2.49444	27.9189	1.33487
CCH97	PI 260512 01 SD	458.087	108.824	775.612	8.31233
CCH98	PI 260514 01 SD	1399.93	214.385	1079.52	2.88215
CCH100	PI 260520 01 SD	7052.29	24.6839	113.901	0.937796
CCH101	PI 260521 01 SD	679.79	120.629	465.582	6.87319
CCH102	PI 260522 01 SD	1860.56	51.2899	442.013	3.73149
CCH103	PI 260523 01 SD	441.131	1062.37	5627.47	21.5519
CCH104	PI 260524 02 SD	1080.31	72.9831	334.502	4.18054
CCH106	PI 281303 01 SD	1023.79	26.5456	334.824	3.30666
CCH108	PI 281314 01 SD	1298.01	512.041	1427.56	4.26899
CCH110	PI 281393 01 SD	1087.89	130.041	719.446	1.49628
CCH111	PI 281417 01 SD	70.3528	598.727	1444.23	10.0113
CCH112	PI 281423 01 SD	973.444	250.732	328.907	1.91627
CCH113	PI 281426 01 SD	172.768	183.737	490.612	4.23671
CCH114	PI 281429 01 SD	725.501	424.531	1659.22	2.02409
CCH115	PI 281440 01 SD	291.127	114.429	547.373	2.43924
CCH118	PI 281443 01 SD	604.001	30.7491	454.278	2.74721
CCH120	PI 315008 01 SD	45.0497	114.03	969.687	2.87214
CCH121	PI 315009 02 SD	457.525	43.9412	433.476	3.70115
CCH122	PI 315012 01 SD	312.451	82.9344	82.9296	0.417731
CCH123	PI 315013 01 SD	183.457	69.8918	70.213	0.446139
CCH124	PI 315014 01 SD	1762.82	50.6662	59.6325	0
CCH125	PI 315015 01 SD	816.185	1.27514	5.01342	0
CCH126	PI 315017 01 SD	442.968	100.421	280.9	0.470351
CCH127	PI 315018 01 SD	3442.94	112.66	125.122	0.404818
CCH128	PI 315021 01 SD	1553.71	23.5324	48.2754	0
CCH129	PI 315022 01 SD	895.096	259.348	994.126	1.49434
CCH130	PI 315023 02 SD	1661.01	174.837	1087.49	1.65511
CCH131	PI 315027 01 SD	288.252	802.164	2961.06	13.185
CCH132	PI 315028 02 SD	651.521	383.167	2563.38	8.94409
CCH133	PI 315029 01 SD	586.278	337.4	1321.6	2.7188
CCH134	PI 315031 01 SD	173.829	191.603	2603.56	8.77655
CCH137	PI 360726 01 SD	62.0747	73.0516	832.163	2.97222
CCH138	PI 387833 01 SD	102.282	114.932	919.665	7.00103
CCH139	PI 390436 01 SD	41.9171	51.4768	528.666	1.05466
CCH141	PI 406725 01 SD	258.127	31.6781	75.6626	0
CCH142	PI 406987 02 SD	115.332	2337.46	4353.24	8.7901
CCH143	PI 435916 01 SD	111.582	18.6536	280.322	1.22188
CCH144	PI 435917 01 SD	60.385	27.5044	391.274	1.58312
CCH146	PI 438535 02 SD	83.1523	144.947	1406.84	5.16708
CCH147	PI 438614 01 SD	100.974	62.8624	726.235	3.14977
CCH148	PI 438619 01 SD	57.7398	68.9508	628.6	3.47582
CCH149	PI 438629 01 SD	18.1096	14.4379	194.427	0.399653
CCH150	PI 438631 01 SD	107.864	2.79918	25.9229	0
CCH151	PI 438635 01 SD	707.548	82.6287	993.236	4.82812
CCH152	PI 438636 02 SD	1428.59	144.842	1248.72	3.63852
CCH153	PI 438641 02 SD	274.361	9.4945	185.311	0.756371
CCH155	PI 439416 01 SD	3839.16	593.034	2320.42	6.84349
CCH156	PI 439418 01 SD	4068.29	35.2263	267.753	5.37788
CCH158	PI 439420 01 SD	1138.95	3231.2	8518.39	61.3758
CCH159	PI 439424 01 SD	1091.68	2468.99	2290.69	9.10518
CCH160	PI 439426 01 SD	5071.87	55.2735	285.539	1.53663
CCH161	PI 439427 01 SD	294.818	12.1623	78.4989	0
CCH162	PI 439432 01 SD	1788.45	191.639	783.57	3.41803
CCH163	PI 439433 01 SD	1415.56	0	81.2725	0
CCH164	PI 439440 01 SD	1987.67	13.8881	43.3013	0
CCH165	PI 439443 01 SD	2024.9	95.9948	1229.33	4.0753
CCH166	PI 439444 01 SD	651.158	25.1817	125.54	1.39297
CCH167	PI 439445 01 SD	514.173	472.831	652.228	1.5447
CCH168	PI 439446 01 SD	310.463	0	30.7284	0
CCH169	PI 439447 01 SD	1625.27	0	115.115	0.429675
CCH170	PI 439449 01 SD	1473.52	151.588	213.725	0
CCH171	PI 439451 01 SD	316.164	18.7882	98.8805	0
CCH172	PI 439454 01 SD	393.422	0	146.204	0
CCH173	PI 439462 01 SD	86.4577	143.069	1242.87	2.51898
CCH174	PI 439464 01 SD	5862.29	492.058	515.048	11.4576
CCH175	PI 439475 01 SD	927.361	353.745	1166.53	9.2243
CCH177	PI 439478 01 SD	1238.41	886.088	1620.7	3.47162
CCH178	PI 439483 02 SD	3107.85	167.152	705.159	7.68767
CCH179	PI 439487 01 SD	205.75	764.122	2064.66	3.6001
CCH180	PI 439504 01 SD	109.604	743.415	2638.11	17.1676
CCH181	PI 439525 01 SD	2065.78	33.0262	170.804	1.43268
CCH182	PI 441601 01 SD	4151.36	413.552	1055.18	23.3913
CCH183	PI 441609 01 SD	89.4667	320.97	1376.57	5.70425
CCH184	PI 441610 02 SD	534.056	249.076	1146.65	8.04987
CCH187	PI 441615 01 SD	931.694	329.97	2815.97	20.1056
CCH190	PI 441620 01 SD	361.997	537.317	2986.15	17.5195
CCH191	PI 441629 01 SD	238.806	84.1844	438.032	1.95049
CCH192	PI 441634 01 SD	6211.78	13.8542	72.4828	0.562355
CCH195	PI 441640 01 SD	248.35	184.361	1756.89	23.7745
CCH197	PI 485593 01 SD	379.468	7.69445	39.8171	0.613361
CCH199	PI 497976 01 SD	54.6885	943.905	4099.13	31.8902
CCH200	PI 497980 01 SD	1346.08	19.5026	158.573	3.55039
CCH201	PI 497981 02 SD	170.206	28.3883	207.957	4.63894
CCH202	PI 497982 01 SD	309.22	194.535	1143.47	9.36053
CCH203	PI 497983 01 SD	1559.18	62.4272	381.977	1.12406
CCH205	PI 543181 01 SD	1705.75	63.2388	228.789	4.33646
CCH206	PI 543188 01 SD	1276.07	7.10078	52.495	0.701814
CCH207	PI 543193 01 SD	4144.79	339.583	902.048	2.00666
CCH208	PI 562384 01 SD	2206.11	175.738	724.32	3.3596
CCH209	PI 574545 01 SD	144.765	569.977	181.311	0
CCH210	PI 585253 04 SD	1783.58	303.678	1653.46	13.5643
CCH211	PI 585278 02 SD	1961.19	83.0552	479.987	0.980731
CCH212	PI 593609 01 SD	73.8205	43.4308	154.094	4.39231
CCH213	PI 593610 02 SD	1547.52	518.332	2343.53	15.0147
CCH215	PI 593921 01 SD	2327.59	223.068	1580.73	2.38242
CCH216	PI 593922 02 SD	424.312	601.002	2396.36	3.68759
CCH217	PI 593929 01 SD	851.683	9.13036	135.88	0.997518
CCH218	PI 594139 01 SD	1424.06	197.997	1384.97	3.70082
CCH219	PI 595908 01 SD	76.8699	14.6651	81.6496	0.402235
CCH221	PI 640898 01 SD	117.99	72.1135	24.0673	0.253738
CCH222	PI 640899 01 SD	488.047	6.38347	16.7141	0
CCH224	PI 640901 01 SD	909.612	5.60934	25.9461	0
CCH225	PI 640902 02 SD	13.7809	70.5465	26.0811	0
CCH227	PI 653671 02 SD	158.901	48.5139	253.425	1.04626
CCH228	PI 653672 02 SD	1948.65	373.468	1224.5	4.44686
CCH231	PI 653676 02 SD	79.4489	5.37498	22.2146	0.293767
CCH232	PI 653677 02 SD	256.138	10.6292	120.544	3.51682
CCH233	PI 653678 02 SD	65.8239	3.75151	25.0225	0.545245
CCH235	PI 653742 01 SD	159.846	563.616	2753.23	8.89115
CCH237	PI 653748 01 SD	63.8182	228.777	1552.78	8.59189
CCH238	PI 655064 02 SD	76.8928	13.7267	46.1066	0.496822
CCH239	PI 655065 02 SD	59.7191	8.88178	23.411	0
CCH240	PI 656271 03 SD	340.64	0.0332506	45.644	0.265036
CCH243	PI 665008 01 SD	137.662	22.3008	25.1755	0
CCH244	PI 666547 01 SD	114.4	745.92	3692.03	19.8177
CCH249	PI 666563 01 SD	144.905	1099.07	5247.13	41.5658
CCH251	PI 666566 01 SD	22.8422	269.446	1096.61	25.306
CCH252	PI 666569 01 SD	81.1127	81.944	530.509	4.50981
CCH253	PI 666572 01 SD	58.0827	70.6059	648.467	1.12406
CCH254	PI 666573 01 SD	46.2716	586.882	2793.23	14.2132
CCH257	PI 666578 01 SD	272.72	720.982	1736.54	2.98126

## Sheet: Table S5
Table S5. Single nucleotide polymorphisms (SNPs) identified in C. chinense.
Chromosome	Total SNPs	SNPs (MAF) ≥ 0.05
1	28733	4158
2	25459	3957
3	33045	5003
4	23117	3475
5	25038	3485
6	28963	4193
7	26090	3525
8	22598	3416
9	20955	3023
10	21254	2874
11	22748	2790
12	23884	3182
Total SNPs	301884	43081

## Sheet: Table S6
Table S6. Causative QTNs selected from GWAS analysis for Capsaicinoids, Carotenoids and Flavor compunds
Trait	SNP	Chr	Pos	negative log P value	MAF
Capsaicin	S1_14123	1	14123	3.33179	0.112022
Capsaicin	S1_8206607	1	8206607	3.59403	0.128415
Capsaicin	S1_8206633	1	8206633	4.09506	0.13388
Capsaicin	S1_20598959	1	20598959	4.11164	0.114754
Capsaicin	S1_49310212	1	49310212	3.06468	0.23224
Capsaicin	S1_92701288	1	92701288	3.65613	0.057377
Capsaicin	S1_92701324	1	92701324	3.27853	0.0628415
Capsaicin	S1_124428416	1	124428416	3.08816	0.0601093
Capsaicin	S1_167062578	1	167062578	4.73217	0.166667
Capsaicin	S1_201263720	1	201263720	4.07474	0.117486
Capsaicin	S2_124550640	2	124550640	3.57729	0.0956284
Capsaicin	S2_124563625	2	124563625	3.81569	0.0956284
Capsaicin	S2_127140109	2	127140109	5.80334	0.191257
Capsaicin	S2_127151502	2	127151502	6.24972	0.196721
Capsaicin	S2_127172621	2	127172621	6.78454	0.29235
Capsaicin	S2_128094140	2	128094140	3.53231	0.0710383
Capsaicin	S2_128131867	2	128131867	3.11694	0.0846995
Capsaicin	S2_128522661	2	128522661	4.00371	0.0737705
Capsaicin	S2_128664551	2	128664551	3.6298	0.136612
Capsaicin	S2_132108826	2	132108826	3.01162	0.385246
Capsaicin	S2_132108840	2	132108840	3.157	0.363388
Capsaicin	S2_132606047	2	132606047	4.09783	0.325137
Capsaicin	S2_132606194	2	132606194	4.0345	0.29235
Capsaicin	S2_132694309	2	132694309	4.14039	0.191257
Capsaicin	S2_132709039	2	132709039	5.39718	0.196721
Capsaicin	S2_132710698	2	132710698	3.71134	0.188525
Capsaicin	S2_138181957	2	138181957	3.56072	0.0464481
Capsaicin	S2_148741173	2	148741173	5.71825	0.117486
Capsaicin	S2_149142027	2	149142027	4.98455	0.103825
Capsaicin	S2_163138804	2	163138804	3.76631	0.128415
Capsaicin	S2_163138806	2	163138806	3.76631	0.128415
Capsaicin	S2_163138808	2	163138808	3.73048	0.125683
Capsaicin	S2_164596256	2	164596256	5.00494	0.185792
Capsaicin	S2_164599673	2	164599673	4.5078	0.240437
Capsaicin	S2_164599732	2	164599732	4.03973	0.210383
Capsaicin	S2_164599873	2	164599873	6.37948	0.199454
Capsaicin	S2_164599889	2	164599889	7.05453	0.177596
Capsaicin	S2_164600095	2	164600095	3.64287	0.202186
Capsaicin	S2_164600122	2	164600122	4.43385	0.31694
Capsaicin	S2_164624926	2	164624926	3.511	0.15847
Capsaicin	S2_164624941	2	164624941	3.47681	0.155738
Capsaicin	S2_164646890	2	164646890	4.54644	0.18306
Capsaicin	S2_165672511	2	165672511	3.0657	0.393443
Capsaicin	S3_8480493	3	8480493	3.17181	0.10929
Capsaicin	S3_8480551	3	8480551	3.43407	0.106557
Capsaicin	S3_8480580	3	8480580	3.1867	0.0710383
Capsaicin	S3_8547683	3	8547683	4.62639	0.169399
Capsaicin	S3_9226461	3	9226461	3.00915	0.166667
Capsaicin	S3_30233860	3	30233860	5.65453	0.114754
Capsaicin	S3_32366757	3	32366757	3.67654	0.13388
Capsaicin	S3_33666663	3	33666663	4.75127	0.355191
Capsaicin	S3_33666676	3	33666676	4.6715	0.352459
Capsaicin	S3_33847204	3	33847204	3.0019	0.407104
Capsaicin	S3_35788239	3	35788239	4.46273	0.122951
Capsaicin	S3_35788257	3	35788257	4.16545	0.120219
Capsaicin	S3_35788376	3	35788376	3.4309	0.142077
Capsaicin	S3_35788377	3	35788377	3.63866	0.144809
Capsaicin	S3_35788402	3	35788402	3.4309	0.142077
Capsaicin	S3_35796579	3	35796579	3.73868	0.0846995
Capsaicin	S3_43224643	3	43224643	3.49234	0.259563
Capsaicin	S3_182298135	3	182298135	6.3018	0.221311
Capsaicin	S3_182298160	3	182298160	6.3018	0.221311
Capsaicin	S3_228224438	3	228224438	3.24789	0.193989
Capsaicin	S3_236426479	3	236426479	3.01273	0.174863
Capsaicin	S3_240046150	3	240046150	3.06018	0.431694
Capsaicin	S3_240734682	3	240734682	4.0547	0.128415
Capsaicin	S3_240734696	3	240734696	4.0547	0.128415
Capsaicin	S3_240734720	3	240734720	4.0547	0.128415
Capsaicin	S3_240781798	3	240781798	3.77344	0.117486
Capsaicin	S3_240797405	3	240797405	3.18474	0.270492
Capsaicin	S3_240850239	3	240850239	3.69164	0.117486
Capsaicin	S3_240857388	3	240857388	3.3143	0.13388
Capsaicin	S3_242008481	3	242008481	3.01052	0.15847
Capsaicin	S3_244070106	3	244070106	5.28813	0.218579
Capsaicin	S3_244077525	3	244077525	6.43343	0.0819672
Capsaicin	S3_255607664	3	255607664	5.20631	0.128415
Capsaicin	S3_256193496	3	256193496	3.00008	0.420765
Capsaicin	S3_256194724	3	256194724	3.04948	0.297814
Capsaicin	S3_271699177	3	271699177	3.87125	0.101093
Capsaicin	S4_12015930	4	12015930	3.05249	0.352459
Capsaicin	S4_14301185	4	14301185	5.19253	0.0956284
Capsaicin	S4_21259216	4	21259216	4.30037	0.155738
Capsaicin	S4_110451713	4	110451713	4.1722	0.0628415
Capsaicin	S4_220316467	4	220316467	4.51951	0.117486
Capsaicin	S4_220348449	4	220348449	3.22677	0.103825
Capsaicin	S4_220348670	4	220348670	4.6254	0.0765027
Capsaicin	S4_222841227	4	222841227	4.18585	0.0983607
Capsaicin	S4_222842413	4	222842413	3.46034	0.0956284
Capsaicin	S4_222847825	4	222847825	3.97379	0.0983607
Capsaicin	S4_223055662	4	223055662	4.1086	0.079235
Capsaicin	S4_226322363	4	226322363	3.37552	0.0737705
Capsaicin	S4_227207677	4	227207677	3.42999	0.174863
Capsaicin	S4_227324175	4	227324175	3.60762	0.166667
Capsaicin	S5_658192	5	658192	3.0716	0.377049
Capsaicin	S5_6592244	5	6592244	3.07455	0.128415
Capsaicin	S5_26852556	5	26852556	3.14785	0.385246
Capsaicin	S5_32822518	5	32822518	3.28464	0.199454
Capsaicin	S5_220341908	5	220341908	3.32988	0.221311
Capsaicin	S5_222477552	5	222477552	3.50923	0.248634
Capsaicin	S5_225596467	5	225596467	5.96127	0.120219
Capsaicin	S5_225596489	5	225596489	3.27817	0.139344
Capsaicin	S5_225885313	5	225885313	5.08111	0.079235
Capsaicin	S5_229766758	5	229766758	3.30352	0.174863
Capsaicin	S6_22859313	6	22859313	3.18872	0.136612
Capsaicin	S6_34616353	6	34616353	3.2417	0.489071
Capsaicin	S6_158576959	6	158576959	4.89901	0.245902
Capsaicin	S6_167421073	6	167421073	4.96873	0.172131
Capsaicin	S6_167421085	6	167421085	4.96873	0.172131
Capsaicin	S6_204546178	6	204546178	3.86838	0.161202
Capsaicin	S6_204642025	6	204642025	3.60935	0.31694
Capsaicin	S6_204867519	6	204867519	3.49102	0.112022
Capsaicin	S6_205124327	6	205124327	3.92199	0.15847
Capsaicin	S6_205124447	6	205124447	3.33644	0.139344
Capsaicin	S6_205188113	6	205188113	3.08862	0.131148
Capsaicin	S6_205189469	6	205189469	4.08585	0.117486
Capsaicin	S6_205213146	6	205213146	3.01621	0.18306
Capsaicin	S6_205213249	6	205213249	4.00034	0.147541
Capsaicin	S6_205257941	6	205257941	4.08647	0.10929
Capsaicin	S6_205257943	6	205257943	3.95609	0.103825
Capsaicin	S6_205257968	6	205257968	3.82184	0.101093
Capsaicin	S6_205257988	6	205257988	3.82184	0.101093
Capsaicin	S6_205262856	6	205262856	4.02461	0.202186
Capsaicin	S6_205430226	6	205430226	3.85237	0.13388
Capsaicin	S6_205505092	6	205505092	3.6749	0.226776
Capsaicin	S6_205580151	6	205580151	3.16165	0.136612
Capsaicin	S6_206822097	6	206822097	3.35078	0.169399
Capsaicin	S6_221123676	6	221123676	3.35829	0.0737705
Capsaicin	S6_221123678	6	221123678	3.03827	0.0710383
Capsaicin	S6_221418479	6	221418479	7.33022	0.0765027
Capsaicin	S6_221424228	6	221424228	3.3403	0.15847
Capsaicin	S6_221609482	6	221609482	4.03836	0.39071
Capsaicin	S6_221609553	6	221609553	4.68213	0.398907
Capsaicin	S6_221680118	6	221680118	3.27014	0.29235
Capsaicin	S6_221721595	6	221721595	3.37375	0.18306
Capsaicin	S6_221760276	6	221760276	3.10055	0.169399
Capsaicin	S6_222037217	6	222037217	3.55355	0.308743
Capsaicin	S6_229031611	6	229031611	4.81044	0.273224
Capsaicin	S6_229042399	6	229042399	4.33326	0.387978
Capsaicin	S6_229043961	6	229043961	3.17381	0.459016
Capsaicin	S6_229045738	6	229045738	4.87162	0.29235
Capsaicin	S6_229056898	6	229056898	5.99977	0.0983607
Capsaicin	S6_229057726	6	229057726	3.37183	0.150273
Capsaicin	S6_229058464	6	229058464	4.49767	0.117486
Capsaicin	S6_229197074	6	229197074	3.14618	0.491803
Capsaicin	S6_229197230	6	229197230	4.05753	0.459016
Capsaicin	S6_239990570	6	239990570	3.25022	0.265027
Capsaicin	S6_240033853	6	240033853	8.82094	0.0765027
Capsaicin	S6_240139456	6	240139456	3.35128	0.39071
Capsaicin	S6_240192608	6	240192608	3.50374	0.251366
Capsaicin	S6_240192718	6	240192718	3.51515	0.448087
Capsaicin	S6_240192731	6	240192731	3.30813	0.453552
Capsaicin	S6_240408182	6	240408182	3.00168	0.453552
Capsaicin	S6_240499540	6	240499540	3.58897	0.428962
Capsaicin	S6_240499626	6	240499626	7.74341	0.357923
Capsaicin	S6_240512351	6	240512351	3.10336	0.459016
Capsaicin	S6_244419473	6	244419473	3.46724	0.153005
Capsaicin	S6_249946000	6	249946000	3.08547	0.155738
Capsaicin	S6_250012887	6	250012887	5.24423	0.226776
Capsaicin	S6_250255251	6	250255251	7.29781	0.103825
Capsaicin	S6_250473421	6	250473421	3.16109	0.131148
Capsaicin	S7_5058294	7	5058294	3.11763	0.442623
Capsaicin	S7_6346880	7	6346880	3.25639	0.185792
Capsaicin	S7_205154230	7	205154230	3.33784	0.147541
Capsaicin	S7_219709488	7	219709488	3.11662	0.139344
Capsaicin	S7_219790203	7	219790203	4.57965	0.147541
Capsaicin	S7_219790404	7	219790404	4.93181	0.150273
Capsaicin	S8_240591	8	240591	3.15234	0.0737705
Capsaicin	S8_6350310	8	6350310	3.88835	0.262295
Capsaicin	S8_6352040	8	6352040	3.10594	0.275956
Capsaicin	S8_7565476	8	7565476	3.45324	0.494536
Capsaicin	S8_26223714	8	26223714	3.44436	0.0983607
Capsaicin	S8_174341176	8	174341176	4.40529	0.265027
Capsaicin	S8_174341210	8	174341210	4.40529	0.265027
Capsaicin	S8_174633842	8	174633842	7.67915	0.122951
Capsaicin	S8_176249875	8	176249875	3.08103	0.199454
Capsaicin	S8_176880131	8	176880131	5.35305	0.445355
Capsaicin	S8_176880141	8	176880141	4.74894	0.439891
Capsaicin	S8_176880161	8	176880161	4.11824	0.407104
Capsaicin	S8_185087249	8	185087249	4.84567	0.382514
Capsaicin	S8_186240862	8	186240862	6.70268	0.180328
Capsaicin	S8_186244747	8	186244747	3.41711	0.196721
Capsaicin	S8_186250876	8	186250876	4.38942	0.112022
Capsaicin	S8_188427815	8	188427815	6.36441	0.202186
Capsaicin	S9_37625403	9	37625403	3.98996	0.147541
Capsaicin	S9_37625406	9	37625406	3.15653	0.0737705
Capsaicin	S9_37625427	9	37625427	3.63246	0.0765027
Capsaicin	S9_75972425	9	75972425	6.66403	0.0601093
Capsaicin	S9_158525869	9	158525869	3.37448	0.0846995
Capsaicin	S9_253897698	9	253897698	4.74557	0.136612
Capsaicin	S9_254000863	9	254000863	3.37795	0.196721
Capsaicin	S9_254000889	9	254000889	3.37795	0.196721
Capsaicin	S9_254355422	9	254355422	3.31173	0.0956284
Capsaicin	S10_2397414	10	2397414	3.4416	0.13388
Capsaicin	S10_9193314	10	9193314	3.50131	0.144809
Capsaicin	S10_13433553	10	13433553	3.18019	0.112022
Capsaicin	S10_147394319	10	147394319	4.92083	0.185792
Capsaicin	S10_147394350	10	147394350	4.74212	0.172131
Capsaicin	S10_186159122	10	186159122	3.3934	0.112022
Capsaicin	S10_195425158	10	195425158	3.28439	0.114754
Capsaicin	S10_222936777	10	222936777	3.22561	0.202186
Capsaicin	S10_225131516	10	225131516	3.46543	0.101093
Capsaicin	S10_232268482	10	232268482	3.07194	0.36612
Capsaicin	S11_1071110	11	1071110	3.43759	0.174863
Capsaicin	S11_1245668	11	1245668	5.22569	0.15847
Capsaicin	S11_1318835	11	1318835	4.03497	0.237705
Capsaicin	S11_11617375	11	11617375	3.38618	0.202186
Capsaicin	S11_12191321	11	12191321	4.71097	0.188525
Capsaicin	S11_12191495	11	12191495	6.35316	0.213115
Capsaicin	S11_12199053	11	12199053	5.93317	0.180328
Capsaicin	S11_12326841	11	12326841	6.33092	0.079235
Capsaicin	S11_14202820	11	14202820	3.95274	0.101093
Capsaicin	S11_17081368	11	17081368	3.23685	0.434426
Capsaicin	S11_17081406	11	17081406	3.23685	0.434426
Capsaicin	S11_18233902	11	18233902	3.84192	0.229508
Capsaicin	S11_18460538	11	18460538	6.16667	0.079235
Capsaicin	S11_18460553	11	18460553	4.42606	0.0710383
Capsaicin	S11_19091286	11	19091286	3.84881	0.297814
Capsaicin	S11_20786002	11	20786002	3.03119	0.193989
Capsaicin	S11_21385225	11	21385225	4.04166	0.18306
Capsaicin	S11_21408512	11	21408512	5.50959	0.0846995
Capsaicin	S11_101472620	11	101472620	3.77878	0.0628415
Capsaicin	S11_215153547	11	215153547	3.42635	0.442623
Capsaicin	S11_215153583	11	215153583	3.42635	0.442623
Capsaicin	S11_227718523	11	227718523	3.75161	0.174863
Capsaicin	S11_246239345	11	246239345	3.03697	0.193989
Capsaicin	S12_4853394	12	4853394	3.49407	0.336066
Capsaicin	S12_14165451	12	14165451	3.81488	0.144809
Capsaicin	S12_19695047	12	19695047	4.62338	0.248634
Capsaicin	S12_19940875	12	19940875	4.32179	0.467213
Capsaicin	S12_49001744	12	49001744	3.5213	0.193989
Capsaicin	S12_158530192	12	158530192	4.36174	0.106557
Capsaicin	S12_214775038	12	214775038	3.29429	0.103825
Capsaicin	S12_225757394	12	225757394	3.41742	0.101093
DCA	S1_4815002	1	4815002	3.11195	0.411111
DCA	S1_4979267	1	4979267	3.80759	0.338889
DCA	S1_6515552	1	6515552	3.20358	0.330556
DCA	S1_11883636	1	11883636	4.8981	0.0805556
DCA	S1_20599090	1	20599090	3.1279	0.1
DCA	S1_24546710	1	24546710	3.66721	0.294444
DCA	S1_92554187	1	92554187	3.19475	0.155556
DCA	S1_92701288	1	92701288	4.72991	0.0583333
DCA	S1_92701324	1	92701324	4.02351	0.0638889
DCA	S1_124428416	1	124428416	3.65066	0.0611111
DCA	S1_124428429	1	124428429	3.36794	0.125
DCA	S1_167062578	1	167062578	5.25169	0.161111
DCA	S1_201263720	1	201263720	3.34483	0.122222
DCA	S1_215158198	1	215158198	4.28258	0.075
DCA	S1_223446392	1	223446392	3.20021	0.155556
DCA	S1_237175312	1	237175312	3.55343	0.0805556
DCA	S2_26208665	2	26208665	3.07378	0.1
DCA	S2_124550640	2	124550640	4.80562	0.102778
DCA	S2_124563625	2	124563625	4.6727	0.102778
DCA	S2_127140109	2	127140109	6.03027	0.194444
DCA	S2_127151502	2	127151502	6.76607	0.2
DCA	S2_127172621	2	127172621	5.99595	0.288889
DCA	S2_128094140	2	128094140	4.85388	0.0666667
DCA	S2_128131867	2	128131867	5.69483	0.075
DCA	S2_128522661	2	128522661	5.60629	0.0694444
DCA	S2_128664551	2	128664551	5.73882	0.125
DCA	S2_132108826	2	132108826	3.1953	0.391667
DCA	S2_132108840	2	132108840	3.36968	0.369444
DCA	S2_132606047	2	132606047	4.2406	0.325
DCA	S2_132606132	2	132606132	3.7694	0.322222
DCA	S2_132606194	2	132606194	4.0182	0.291667
DCA	S2_132694309	2	132694309	4.36987	0.194444
DCA	S2_132709039	2	132709039	5.9055	0.2
DCA	S2_132710698	2	132710698	4.36772	0.191667
DCA	S2_138181957	2	138181957	4.2161	0.0472222
DCA	S2_148741173	2	148741173	4.13593	0.116667
DCA	S2_149142027	2	149142027	3.04849	0.105556
DCA	S2_160291509	2	160291509	3.05521	0.0805556
DCA	S2_163138804	2	163138804	5.40804	0.127778
DCA	S2_163138806	2	163138806	5.40804	0.127778
DCA	S2_163138808	2	163138808	5.22913	0.125
DCA	S2_164596256	2	164596256	5.39291	0.188889
DCA	S2_164599673	2	164599673	5.07344	0.241667
DCA	S2_164599732	2	164599732	4.67814	0.213889
DCA	S2_164599873	2	164599873	5.47458	0.194444
DCA	S2_164599889	2	164599889	6.05276	0.175
DCA	S2_164600095	2	164600095	3.72913	0.205556
DCA	S2_164600122	2	164600122	4.22445	0.319444
DCA	S2_164624926	2	164624926	3.98844	0.155556
DCA	S2_164624941	2	164624941	3.55757	0.152778
DCA	S2_164646890	2	164646890	4.5674	0.186111
DCA	S2_166001199	2	166001199	3.86909	0.191667
DCA	S3_4747585	3	4747585	3.19652	0.0527778
DCA	S3_8480580	3	8480580	3.79604	0.0777778
DCA	S3_8547683	3	8547683	6.40303	0.166667
DCA	S3_9225327	3	9225327	3.26554	0.161111
DCA	S3_9225388	3	9225388	3.32269	0.155556
DCA	S3_9226461	3	9226461	4.52653	0.158333
DCA	S3_23971159	3	23971159	3.46807	0.163889
DCA	S3_24556948	3	24556948	3.13081	0.386111
DCA	S3_26135473	3	26135473	5.42099	0.133333
DCA	S3_26135475	3	26135475	5.6146	0.0694444
DCA	S3_26153527	3	26153527	3.20134	0.402778
DCA	S3_30233860	3	30233860	6.59889	0.113889
DCA	S3_32003462	3	32003462	3.6714	0.113889
DCA	S3_32366757	3	32366757	4.62514	0.130556
DCA	S3_32370053	3	32370053	3.49267	0.127778
DCA	S3_32868653	3	32868653	3.01993	0.333333
DCA	S3_33666663	3	33666663	4.1814	0.363889
DCA	S3_33666676	3	33666676	4.09047	0.361111
DCA	S3_34925942	3	34925942	3.39373	0.147222
DCA	S3_35135010	3	35135010	3.1139	0.155556
DCA	S3_35135030	3	35135030	3.12736	0.161111
DCA	S3_35788239	3	35788239	4.09385	0.122222
DCA	S3_35788257	3	35788257	3.8929	0.119444
DCA	S3_35788377	3	35788377	3.39551	0.147222
DCA	S3_35796579	3	35796579	3.296	0.0861111
DCA	S3_37186446	3	37186446	3.29676	0.180556
DCA	S3_43224643	3	43224643	3.05543	0.263889
DCA	S3_52434970	3	52434970	3.05747	0.172222
DCA	S3_236289372	3	236289372	3.18005	0.236111
DCA	S3_236426479	3	236426479	6.52647	0.180556
DCA	S3_236442397	3	236442397	4.29844	0.147222
DCA	S3_236442761	3	236442761	5.42241	0.152778
DCA	S3_240734682	3	240734682	6.10435	0.141667
DCA	S3_240734696	3	240734696	6.10435	0.141667
DCA	S3_240734720	3	240734720	6.10435	0.141667
DCA	S3_240781798	3	240781798	5.30507	0.130556
DCA	S3_240797357	3	240797357	3.94947	0.216667
DCA	S3_240797392	3	240797392	4.73495	0.286111
DCA	S3_240797405	3	240797405	5.16883	0.283333
DCA	S3_240850239	3	240850239	5.28184	0.130556
DCA	S3_240857388	3	240857388	4.85369	0.147222
DCA	S3_241369893	3	241369893	4.45336	0.166667
DCA	S3_242008481	3	242008481	6.04499	0.166667
DCA	S3_242180057	3	242180057	4.3434	0.280556
DCA	S3_244070106	3	244070106	3.75132	0.222222
DCA	S3_244077525	3	244077525	4.1338	0.0833333
DCA	S3_255274205	3	255274205	4.37323	0.0916667
DCA	S3_255607664	3	255607664	6.92029	0.125
DCA	S3_256194724	3	256194724	3.71987	0.305556
DCA	S4_12015930	4	12015930	3.157	0.366667
DCA	S4_14301185	4	14301185	3.75342	0.0972222
DCA	S4_21095684	4	21095684	3.29054	0.333333
DCA	S4_21259216	4	21259216	5.22379	0.15
DCA	S4_110451713	4	110451713	5.03488	0.0638889
DCA	S4_218699046	4	218699046	3.36965	0.180556
DCA	S4_220348670	4	220348670	3.08547	0.0777778
DCA	S5_65389655	5	65389655	4.64139	0.141667
DCA	S5_96645949	5	96645949	4.79036	0.0722222
DCA	S5_220894954	5	220894954	3.82653	0.136111
DCA	S5_221034999	5	221034999	4.06569	0.133333
DCA	S5_222477552	5	222477552	3.4016	0.244444
DCA	S5_222477589	5	222477589	4.24196	0.238889
DCA	S5_225596467	5	225596467	7.47533	0.119444
DCA	S5_225596489	5	225596489	4.92998	0.138889
DCA	S5_225885313	5	225885313	8.29462	0.075
DCA	S5_229485123	5	229485123	3.6032	0.261111
DCA	S5_229766758	5	229766758	3.58195	0.188889
DCA	S6_34616353	6	34616353	3.32068	0.491667
DCA	S6_99750551	6	99750551	3.32979	0.0861111
DCA	S6_130263589	6	130263589	3.78488	0.138889
DCA	S6_133078752	6	133078752	3.17678	0.0944444
DCA	S6_134476950	6	134476950	3.05121	0.347222
DCA	S6_140260393	6	140260393	3.62677	0.0972222
DCA	S6_140262739	6	140262739	3.69347	0.102778
DCA	S6_167421073	6	167421073	4.13146	0.175
DCA	S6_167421085	6	167421085	4.13146	0.175
DCA	S6_173304016	6	173304016	3.74796	0.363889
DCA	S6_204546178	6	204546178	4.19587	0.158333
DCA	S6_204563790	6	204563790	3.07064	0.111111
DCA	S6_204642025	6	204642025	3.03591	0.322222
DCA	S6_204867519	6	204867519	3.25583	0.105556
DCA	S6_205124327	6	205124327	3.67455	0.155556
DCA	S6_205124447	6	205124447	3.90964	0.136111
DCA	S6_205188113	6	205188113	4.17053	0.125
DCA	S6_205189469	6	205189469	5.17282	0.111111
DCA	S6_205213146	6	205213146	3.9624	0.177778
DCA	S6_205213249	6	205213249	5.2522	0.136111
DCA	S6_205257941	6	205257941	4.55969	0.102778
DCA	S6_205257943	6	205257943	4.58566	0.0972222
DCA	S6_205257968	6	205257968	4.45356	0.0944444
DCA	S6_205257988	6	205257988	4.45356	0.0944444
DCA	S6_205262856	6	205262856	5.27445	0.191667
DCA	S6_205430226	6	205430226	3.69209	0.130556
DCA	S6_205504975	6	205504975	3.26213	0.227778
DCA	S6_205505092	6	205505092	3.84527	0.219444
DCA	S6_205580151	6	205580151	4.12661	0.133333
DCA	S6_206822097	6	206822097	3.29223	0.166667
DCA	S6_206877800	6	206877800	3.32273	0.111111
DCA	S6_221123676	6	221123676	4.26524	0.075
DCA	S6_221123678	6	221123678	3.90236	0.0722222
DCA	S6_221418479	6	221418479	10.1549	0.075
DCA	S6_221424228	6	221424228	4.97431	0.155556
DCA	S6_221609482	6	221609482	3.89362	0.391667
DCA	S6_221609553	6	221609553	4.74967	0.4
DCA	S6_221680118	6	221680118	3.55554	0.286111
DCA	S6_222017232	6	222017232	3.40094	0.166667
DCA	S6_222037217	6	222037217	3.73226	0.313889
DCA	S6_228269537	6	228269537	3.57134	0.0666667
DCA	S6_229031611	6	229031611	4.42786	0.263889
DCA	S6_229042399	6	229042399	4.30453	0.372222
DCA	S6_229043961	6	229043961	3.09844	0.438889
DCA	S6_229045738	6	229045738	4.33108	0.280556
DCA	S6_229056898	6	229056898	6.10454	0.0972222
DCA	S6_229057726	6	229057726	3.26815	0.15
DCA	S6_229058464	6	229058464	3.95531	0.113889
DCA	S6_229197230	6	229197230	3.37025	0.438889
DCA	S6_229197285	6	229197285	3.07892	0.497222
DCA	S6_239990570	6	239990570	3.28432	0.275
DCA	S6_240033853	6	240033853	7.84404	0.0722222
DCA	S6_240139456	6	240139456	3.1761	0.4
DCA	S6_240192718	6	240192718	3.19955	0.455556
DCA	S6_240192731	6	240192731	3.06447	0.461111
DCA	S6_240499626	6	240499626	7.57385	0.369444
DCA	S6_244419473	6	244419473	3.60486	0.158333
DCA	S6_249946000	6	249946000	4.09041	0.158333
DCA	S6_250012887	6	250012887	6.3108	0.219444
DCA	S6_250078707	6	250078707	3.61331	0.0972222
DCA	S6_250078716	6	250078716	3.5072	0.0972222
DCA	S6_250255251	6	250255251	7.88307	0.105556
DCA	S6_250473421	6	250473421	3.0715	0.130556
DCA	S7_5058294	7	5058294	3.49201	0.433333
DCA	S7_6346880	7	6346880	3.71362	0.194444
DCA	S7_219790203	7	219790203	3.09349	0.144444
DCA	S7_219790404	7	219790404	3.18679	0.147222
DCA	S8_3794980	8	3794980	3.23747	0.163889
DCA	S8_6151300	8	6151300	3.81489	0.411111
DCA	S8_6350310	8	6350310	3.06648	0.266667
DCA	S8_6351996	8	6351996	4.01284	0.275
DCA	S8_6352040	8	6352040	4.53648	0.280556
DCA	S8_7557164	8	7557164	3.6258	0.419444
DCA	S8_7565476	8	7565476	3.55518	0.5
DCA	S8_13260710	8	13260710	3.17042	0.161111
DCA	S8_13476553	8	13476553	4.60149	0.0916667
DCA	S8_17117507	8	17117507	3.2444	0.111111
DCA	S8_168661284	8	168661284	4.80354	0.244444
DCA	S8_168661388	8	168661388	3.08788	0.130556
DCA	S8_174633842	8	174633842	5.6598	0.119444
DCA	S8_174639624	8	174639624	3.77611	0.0472222
DCA	S8_176880131	8	176880131	3.73321	0.461111
DCA	S8_176880141	8	176880141	3.27851	0.455556
DCA	S8_176880161	8	176880161	3.69419	0.419444
DCA	S8_176983877	8	176983877	3.41667	0.208333
DCA	S8_182701713	8	182701713	3.23949	0.0972222
DCA	S8_185087249	8	185087249	4.32169	0.388889
DCA	S8_186240862	8	186240862	5.94916	0.183333
DCA	S8_186244747	8	186244747	3.06832	0.197222
DCA	S8_186250876	8	186250876	4.48514	0.113889
DCA	S9_37625406	9	37625406	3.75327	0.0722222
DCA	S9_37625427	9	37625427	4.03142	0.075
DCA	S9_158525869	9	158525869	4.18261	0.0833333
DCA	S9_253897698	9	253897698	4.26867	0.141667
DCA	S10_4757889	10	4757889	3.33254	0.191667
DCA	S10_13433553	10	13433553	5.31947	0.119444
DCA	S10_166322135	10	166322135	3.62449	0.136111
DCA	S10_212446302	10	212446302	3.05399	0.0666667
DCA	S10_222817889	10	222817889	3.66156	0.113889
DCA	S10_222936777	10	222936777	3.84536	0.205556
DCA	S10_223499199	10	223499199	3.0453	0.25
DCA	S10_223723221	10	223723221	4.02965	0.0583333
DCA	S10_224911836	10	224911836	3.17045	0.386111
DCA	S10_224911879	10	224911879	3.10876	0.380556
DCA	S10_224992240	10	224992240	3.00235	0.205556
DCA	S10_224992262	10	224992262	3.13368	0.286111
DCA	S10_225057023	10	225057023	3.29559	0.075
DCA	S10_225081614	10	225081614	3.79452	0.15
DCA	S10_225088048	10	225088048	3.6409	0.133333
DCA	S10_225131001	10	225131001	3.2289	0.2
DCA	S10_225131194	10	225131194	3.07187	0.0972222
DCA	S10_225131252	10	225131252	3.66737	0.197222
DCA	S10_225131393	10	225131393	3.59718	0.127778
DCA	S10_225131516	10	225131516	5.41302	0.102778
DCA	S10_225131575	10	225131575	3.4145	0.1
DCA	S10_225319034	10	225319034	5.72081	0.0861111
DCA	S10_225398048	10	225398048	3.96155	0.133333
DCA	S10_225429110	10	225429110	6.17822	0.0777778
DCA	S10_225474371	10	225474371	4.30735	0.105556
DCA	S10_225476175	10	225476175	3.06304	0.213889
DCA	S10_225476193	10	225476193	3.17654	0.216667
DCA	S10_225775879	10	225775879	5.10228	0.144444
DCA	S10_225775925	10	225775925	5.23795	0.141667
DCA	S10_225785591	10	225785591	3.02489	0.194444
DCA	S10_231407508	10	231407508	3.13966	0.233333
DCA	S10_231530863	10	231530863	4.2717	0.155556
DCA	S10_231530864	10	231530864	4.16203	0.158333
DCA	S10_231541164	10	231541164	4.12418	0.188889
DCA	S11_1240747	11	1240747	3.06859	0.175
DCA	S11_1242243	11	1242243	4.04399	0.227778
DCA	S11_1245668	11	1245668	3.93639	0.169444
DCA	S11_1318835	11	1318835	4.26348	0.244444
DCA	S11_1346745	11	1346745	3.19904	0.152778
DCA	S11_12191495	11	12191495	3.29427	0.216667
DCA	S11_12199053	11	12199053	5.3193	0.180556
DCA	S11_12326841	11	12326841	4.54653	0.0805556
DCA	S11_14202820	11	14202820	3.0042	0.0972222
DCA	S11_18460538	11	18460538	4.42193	0.0833333
DCA	S11_18460553	11	18460553	3.08278	0.0722222
DCA	S11_21385225	11	21385225	3.22742	0.186111
DCA	S11_21408512	11	21408512	3.26325	0.0944444
DCA	S11_37280463	11	37280463	3.33663	0.108333
DCA	S11_37283982	11	37283982	4.88359	0.141667
DCA	S11_42356458	11	42356458	3.31334	0.163889
DCA	S11_101472620	11	101472620	4.58621	0.0638889
DCA	S11_227718523	11	227718523	3.64139	0.183333
DCA	S11_230848677	11	230848677	3.2549	0.113889
DCA	S11_239928953	11	239928953	3.43873	0.166667
DCA	S12_19695047	12	19695047	4.17534	0.252778
DCA	S12_19940875	12	19940875	4.12041	0.466667
DCA	S12_22047790	12	22047790	4.05878	0.0722222
DCA	S12_22411214	12	22411214	3.19795	0.152778
DCA	S12_22460959	12	22460959	3.01246	0.130556
DCA	S12_37133214	12	37133214	4.05754	0.147222
DCA	S12_196930933	12	196930933	3.98069	0.419444
A.Carotene	S1_40939172	1	40939172	4.6902	0.154167
A.Carotene	S1_54706280	1	54706280	4.12676	0.15
A.Carotene	S1_55134554	1	55134554	3.98081	0.3125
A.Carotene	S1_56653819	1	56653819	4.89794	0.116667
A.Carotene	S1_56747039	1	56747039	3.57289	0.104167
A.Carotene	S1_56747110	1	56747110	3.62158	0.120833
A.Carotene	S1_56747121	1	56747121	3.62158	0.120833
A.Carotene	S1_56769143	1	56769143	4.53068	0.116667
A.Carotene	S1_57647638	1	57647638	3.39587	0.1375
A.Carotene	S1_58908312	1	58908312	3.35627	0.183333
A.Carotene	S1_63921185	1	63921185	3.07694	0.166667
A.Carotene	S1_68444994	1	68444994	3.46397	0.116667
A.Carotene	S1_70970722	1	70970722	5.61076	0.483333
A.Carotene	S1_70972570	1	70972570	3.52682	0.4625
A.Carotene	S1_70972716	1	70972716	4.08863	0.441667
A.Carotene	S1_70972725	1	70972725	5.43249	0.475
A.Carotene	S1_70972811	1	70972811	3.78948	0.416667
A.Carotene	S1_70972824	1	70972824	3.69562	0.4125
A.Carotene	S1_70972846	1	70972846	3.69562	0.4125
A.Carotene	S1_70973002	1	70973002	3.25626	0.416667
A.Carotene	S1_70981558	1	70981558	3.71753	0.495833
A.Carotene	S1_70981566	1	70981566	3.44267	0.425
A.Carotene	S1_74019286	1	74019286	3.01516	0.4125
A.Carotene	S1_85486713	1	85486713	3.85677	0.433333
A.Carotene	S1_170257914	1	170257914	3.17796	0.4625
A.Carotene	S1_192699739	1	192699739	3.13642	0.125
A.Carotene	S1_193295237	1	193295237	4.022	0.470833
A.Carotene	S1_193295305	1	193295305	3.37265	0.475
A.Carotene	S1_193295362	1	193295362	3.17096	0.5
A.Carotene	S1_193295391	1	193295391	3.73676	0.479167
A.Carotene	S1_237040845	1	237040845	3.06034	0.2375
A.Carotene	S1_239861846	1	239861846	4.40567	0.0666667
A.Carotene	S2_85643044	2	85643044	3.45285	0.075
A.Carotene	S2_85645986	2	85645986	3.17483	0.108333
A.Carotene	S2_86048153	2	86048153	3.78709	0.0958333
A.Carotene	S2_86048175	2	86048175	4.91436	0.1625
A.Carotene	S2_86048199	2	86048199	4.91436	0.1625
A.Carotene	S2_86048216	2	86048216	4.81851	0.158333
A.Carotene	S2_111330687	2	111330687	3.16124	0.2875
A.Carotene	S2_114839242	2	114839242	3.32892	0.2125
A.Carotene	S2_120394629	2	120394629	3.63596	0.254167
A.Carotene	S2_133625138	2	133625138	3.92653	0.3625
A.Carotene	S2_137533565	2	137533565	3.14976	0.1375
A.Carotene	S2_137562717	2	137562717	4.98123	0.0708333
A.Carotene	S2_140955261	2	140955261	3.58514	0.1625
A.Carotene	S2_143799758	2	143799758	3.2289	0.120833
A.Carotene	S2_144011119	2	144011119	3.20521	0.3125
A.Carotene	S3_34359673	3	34359673	3.07004	0.116667
A.Carotene	S3_35142629	3	35142629	3.18729	0.154167
A.Carotene	S3_46632863	3	46632863	3.14815	0.0791667
A.Carotene	S3_197936757	3	197936757	3.66426	0.0666667
A.Carotene	S4_10498627	4	10498627	3.54677	0.304167
A.Carotene	S4_223657119	4	223657119	4.30614	0.0958333
A.Carotene	S4_223705544	4	223705544	3.05538	0.2125
A.Carotene	S4_223835179	4	223835179	3.17297	0.258333
A.Carotene	S4_224080184	4	224080184	3.33144	0.133333
A.Carotene	S4_227171679	4	227171679	3.4836	0.0791667
A.Carotene	S4_227171771	4	227171771	3.62413	0.158333
A.Carotene	S4_228239395	4	228239395	4.37909	0.1625
A.Carotene	S4_228239534	4	228239534	5.51656	0.145833
A.Carotene	S4_231209676	4	231209676	3.51622	0.1625
A.Carotene	S4_232107677	4	232107677	4.70863	0.1625
A.Carotene	S4_232139777	4	232139777	6.00021	0.1625
A.Carotene	S4_232146693	4	232146693	3.03954	0.3375
A.Carotene	S5_14156959	5	14156959	3.01877	0.491667
A.Carotene	S5_19955225	5	19955225	3.2297	0.0833333
A.Carotene	S5_20266608	5	20266608	3.6097	0.104167
A.Carotene	S5_20821399	5	20821399	3.14821	0.175
A.Carotene	S5_20821463	5	20821463	3.57877	0.104167
A.Carotene	S5_20910349	5	20910349	3.7216	0.220833
A.Carotene	S5_208957372	5	208957372	4.13309	0.208333
A.Carotene	S5_208957393	5	208957393	4.56317	0.195833
A.Carotene	S5_232987143	5	232987143	3.75182	0.191667
A.Carotene	S6_3317570	6	3317570	3.07633	0.366667
A.Carotene	S6_44217330	6	44217330	4.70472	0.1375
A.Carotene	S6_158186754	6	158186754	3.17263	0.195833
A.Carotene	S6_196940916	6	196940916	3.86905	0.391667
A.Carotene	S6_196940975	6	196940975	3.48744	0.3875
A.Carotene	S6_205974792	6	205974792	3.00183	0.195833
A.Carotene	S6_206299401	6	206299401	3.15953	0.170833
A.Carotene	S6_206955923	6	206955923	4.9806	0.258333
A.Carotene	S6_206955943	6	206955943	4.9806	0.258333
A.Carotene	S6_211619069	6	211619069	3.06188	0.2125
A.Carotene	S6_222090830	6	222090830	3.06965	0.391667
A.Carotene	S6_222094651	6	222094651	3.17412	0.258333
A.Carotene	S6_227356065	6	227356065	3.02076	0.15
A.Carotene	S6_227378559	6	227378559	3.44304	0.1375
A.Carotene	S6_228647033	6	228647033	3.90556	0.3375
A.Carotene	S6_229596303	6	229596303	3.10351	0.129167
A.Carotene	S7_42795994	7	42795994	3.51283	0.15
A.Carotene	S7_147684532	7	147684532	4.65548	0.454167
A.Carotene	S7_147684573	7	147684573	3.13199	0.304167
A.Carotene	S7_147684597	7	147684597	4.49992	0.420833
A.Carotene	S7_147684635	7	147684635	3.4939	0.283333
A.Carotene	S7_147720476	7	147720476	4.3778	0.404167
A.Carotene	S7_208006088	7	208006088	3.3459	0.220833
A.Carotene	S7_226342397	7	226342397	3.89887	0.445833
A.Carotene	S7_226353755	7	226353755	4.23621	0.4375
A.Carotene	S7_226353756	7	226353756	4.23621	0.4375
A.Carotene	S8_17365211	8	17365211	3.15335	0.0541667
A.Carotene	S8_17365321	8	17365321	3.96659	0.0541667
A.Carotene	S8_77974240	8	77974240	3.06632	0.216667
A.Carotene	S8_176721187	8	176721187	3.46132	0.283333
A.Carotene	S8_176880161	8	176880161	3.5567	0.433333
A.Carotene	S8_180354473	8	180354473	3.30913	0.204167
A.Carotene	S9_256455284	9	256455284	3.11299	0.345833
A.Carotene	S9_256455329	9	256455329	3.11299	0.345833
A.Carotene	S9_256483066	9	256483066	3.54954	0.425
A.Carotene	S9_256483111	9	256483111	3.54954	0.425
A.Carotene	S9_256483113	9	256483113	3.46157	0.416667
A.Carotene	S9_256502167	9	256502167	4.0795	0.45
A.Carotene	S9_256502229	9	256502229	3.82592	0.458333
A.Carotene	S9_257578940	9	257578940	3.3344	0.25
A.Carotene	S9_257657445	9	257657445	3.75038	0.245833
A.Carotene	S9_257661289	9	257661289	3.70665	0.258333
A.Carotene	S9_257666861	9	257666861	3.89212	0.266667
A.Carotene	S9_257666911	9	257666911	3.22829	0.245833
A.Carotene	S10_223288880	10	223288880	3.98397	0.104167
A.Carotene	S11_1218303	11	1218303	3.04593	0.141667
A.Carotene	S11_6427364	11	6427364	3.0103	0.220833
A.Carotene	S11_215181010	11	215181010	3.06247	0.4
A.Carotene	S11_242085325	11	242085325	3.13529	0.375
A.Carotene	S11_242121531	11	242121531	3.69626	0.454167
A.Carotene	S11_242121553	11	242121553	3.09748	0.404167
A.Carotene	S11_243892405	11	243892405	5.07573	0.0541667
A.Carotene	S12_224305014	12	224305014	3.00574	0.2375
B.Carotene	S1_250321	1	250321	4.87496	0.135659
B.Carotene	S1_15067137	1	15067137	3.22864	0.0775194
B.Carotene	S1_42272500	1	42272500	3.1681	0.496124
B.Carotene	S1_54706280	1	54706280	3.25736	0.112403
B.Carotene	S1_240765649	1	240765649	3.18599	0.174419
B.Carotene	S1_240768898	1	240768898	3.133	0.182171
B.Carotene	S1_240768901	1	240768901	3.23119	0.182171
B.Carotene	S3_1362356	3	1362356	3.29859	0.0542636
B.Carotene	S3_7059779	3	7059779	3.13378	0.232558
B.Carotene	S3_27889456	3	27889456	3.70926	0.143411
B.Carotene	S3_27889467	3	27889467	3.56369	0.112403
B.Carotene	S3_27889475	3	27889475	3.09655	0.120155
B.Carotene	S3_130584799	3	130584799	4.10801	0.0891473
B.Carotene	S3_130584833	3	130584833	3.53334	0.0968992
B.Carotene	S3_130584843	3	130584843	3.53334	0.0968992
B.Carotene	S3_130619611	3	130619611	3.11819	0.0387597
B.Carotene	S3_130619629	3	130619629	3.11819	0.0387597
B.Carotene	S3_130619631	3	130619631	3.11819	0.0387597
B.Carotene	S3_130619632	3	130619632	3.11819	0.0387597
B.Carotene	S3_169203303	3	169203303	3.37888	0.333333
B.Carotene	S3_228562938	3	228562938	3.28165	0.135659
B.Carotene	S3_241900202	3	241900202	3.50959	0.0697674
B.Carotene	S4_98545754	4	98545754	3.01313	0.143411
B.Carotene	S4_98545783	4	98545783	3.01313	0.143411
B.Carotene	S5_1722135	5	1722135	4.37765	0.44186
B.Carotene	S5_19955306	5	19955306	3.81028	0.0852713
B.Carotene	S5_21953925	5	21953925	4.13857	0.112403
B.Carotene	S5_32639497	5	32639497	4.52586	0.306202
B.Carotene	S5_170513523	5	170513523	3.31996	0.104651
B.Carotene	S5_175562442	5	175562442	3.05479	0.0852713
B.Carotene	S5_223643679	5	223643679	3.23799	0.0736434
B.Carotene	S5_223649735	5	223649735	3.60633	0.108527
B.Carotene	S5_223649753	5	223649753	3.60633	0.108527
B.Carotene	S5_227458277	5	227458277	3.35231	0.147287
B.Carotene	S5_229147928	5	229147928	3.10614	0.0968992
B.Carotene	S5_232818104	5	232818104	3.07486	0.0658915
B.Carotene	S6_228478690	6	228478690	3.08275	0.155039
B.Carotene	S7_959668	7	959668	3.33749	0.24031
B.Carotene	S7_7325531	7	7325531	3.05265	0.228682
B.Carotene	S7_22360196	7	22360196	3.73989	0.348837
B.Carotene	S7_22360235	7	22360235	3.75764	0.356589
B.Carotene	S7_162256407	7	162256407	3.3199	0.0387597
B.Carotene	S7_166535067	7	166535067	3.23699	0.0775194
B.Carotene	S7_226342397	7	226342397	3.39191	0.375969
B.Carotene	S7_226353755	7	226353755	3.77224	0.352713
B.Carotene	S7_226353756	7	226353756	3.77224	0.352713
B.Carotene	S8_134120825	8	134120825	3.19889	0.116279
B.Carotene	S9_20855012	9	20855012	3.07265	0.120155
B.Carotene	S9_33441969	9	33441969	3.08061	0.383721
B.Carotene	S10_165738859	10	165738859	3.0014	0.387597
B.Carotene	S10_210584899	10	210584899	3.52921	0.24031
B.Carotene	S10_220430545	10	220430545	3.32073	0.352713
B.Carotene	S11_17244782	11	17244782	4.18009	0.205426
B.Carotene	S11_241993023	11	241993023	3.38341	0.193798
B.Carotene	S11_241993029	11	241993029	3.43649	0.193798
B.Carotene	S11_242121553	11	242121553	3.53519	0.449612
B.Carotene	S12_23283598	12	23283598	3.7239	0.213178
Capsanthin	S1_123888334	1	123888334	4.82797	0.1875
Capsanthin	S1_144256623	1	144256623	3.15336	0.151042
Capsanthin	S1_219515639	1	219515639	3.70582	0.270833
Capsanthin	S1_236646886	1	236646886	3.14391	0.21875
Capsanthin	S1_236646925	1	236646925	3.16375	0.234375
Capsanthin	S1_239479337	1	239479337	3.12497	0.114583
Capsanthin	S1_239932770	1	239932770	3.20929	0.15625
Capsanthin	S2_5882706	2	5882706	3.54654	0.0989583
Capsanthin	S2_5882707	2	5882707	3.7678	0.114583
Capsanthin	S2_5882724	2	5882724	3.7678	0.114583
Capsanthin	S2_42304614	2	42304614	3.04888	0.078125
Capsanthin	S2_74088660	2	74088660	3.20912	0.109375
Capsanthin	S2_122771025	2	122771025	4.53413	0.0729167
Capsanthin	S2_156600894	2	156600894	3.40319	0.223958
Capsanthin	S3_48517192	3	48517192	3.18685	0.104167
Capsanthin	S3_48517225	3	48517225	3.18685	0.104167
Capsanthin	S3_48517246	3	48517246	3.18685	0.104167
Capsanthin	S3_48517267	3	48517267	3.18685	0.104167
Capsanthin	S4_202911377	4	202911377	4.10013	0.125
Capsanthin	S4_223332114	4	223332114	3.50013	0.0833333
Capsanthin	S5_106661	5	106661	4.05194	0.135417
Capsanthin	S5_5713224	5	5713224	3.04336	0.151042
Capsanthin	S5_5814666	5	5814666	3.14417	0.135417
Capsanthin	S5_231584939	5	231584939	3.30283	0.119792
Capsanthin	S6_3947806	6	3947806	3.7616	0.25
Capsanthin	S6_4194551	6	4194551	5.11069	0.0625
Capsanthin	S6_9951860	6	9951860	3.73144	0.109375
Capsanthin	S6_98096031	6	98096031	3.36466	0.255208
Capsanthin	S6_135660533	6	135660533	4.42723	0.151042
Capsanthin	S6_135660537	6	135660537	4.42723	0.151042
Capsanthin	S6_178983636	6	178983636	3.23024	0.427083
Capsanthin	S6_179269910	6	179269910	3.09542	0.223958
Capsanthin	S6_239903206	6	239903206	3.1052	0.421875
Capsanthin	S7_134403190	7	134403190	3.23195	0.0625
Capsanthin	S7_177595005	7	177595005	5.10389	0.109375
Capsanthin	S7_177595059	7	177595059	3.52988	0.0989583
Capsanthin	S7_226943060	7	226943060	3.00467	0.0989583
Capsanthin	S7_232853052	7	232853052	5.27672	0.0989583
Capsanthin	S7_232853055	7	232853055	5.27672	0.0989583
Capsanthin	S8_24794531	8	24794531	4.38557	0.151042
Capsanthin	S8_24794586	8	24794586	4.38557	0.151042
Capsanthin	S8_24794587	8	24794587	4.36246	0.15625
Capsanthin	S9_3618893	9	3618893	3.34852	0.473958
Capsanthin	S9_254196298	9	254196298	3.67677	0.177083
Capsanthin	S10_208688972	10	208688972	3.72908	0.260417
Capsanthin	S10_222889353	10	222889353	3.59582	0.0677083
Capsanthin	S11_129704960	11	129704960	3.9253	0.145833
Capsanthin	S11_245501336	11	245501336	3.9599	0.104167
Zeaxanthin	S1_7432850	1	7432850	3.66007	0.169492
Zeaxanthin	S1_7433511	1	7433511	3.53747	0.0720339
Zeaxanthin	S1_7433582	1	7433582	4.63847	0.059322
Zeaxanthin	S1_70695394	1	70695394	3.19923	0.190678
Zeaxanthin	S1_189320492	1	189320492	4.88906	0.059322
Zeaxanthin	S2_36392167	2	36392167	4.10883	0.0847458
Zeaxanthin	S2_142875767	2	142875767	3.25771	0.127119
Zeaxanthin	S2_154681303	2	154681303	3.17849	0.0974576
Zeaxanthin	S2_155013730	2	155013730	3.1482	0.0762712
Zeaxanthin	S2_155166018	2	155166018	3.19037	0.0805085
Zeaxanthin	S2_155166930	2	155166930	3.44049	0.165254
Zeaxanthin	S2_158008836	2	158008836	3.44827	0.0932203
Zeaxanthin	S2_158245264	2	158245264	3.01889	0.101695
Zeaxanthin	S2_160837333	2	160837333	3.795	0.0720339
Zeaxanthin	S2_160839933	2	160839933	3.25392	0.127119
Zeaxanthin	S2_160839937	2	160839937	3.07897	0.139831
Zeaxanthin	S2_160908379	2	160908379	3.76836	0.25
Zeaxanthin	S2_160908390	2	160908390	5.61886	0.135593
Zeaxanthin	S2_160908585	2	160908585	3.55153	0.152542
Zeaxanthin	S2_164403141	2	164403141	3.2492	0.457627
Zeaxanthin	S2_168852527	2	168852527	3.72404	0.0805085
Zeaxanthin	S2_168871875	2	168871875	3.7356	0.0762712
Zeaxanthin	S3_7869368	3	7869368	5.60093	0.487288
Zeaxanthin	S3_52571956	3	52571956	4.30097	0.101695
Zeaxanthin	S3_52571983	3	52571983	3.06718	0.199153
Zeaxanthin	S3_52572360	3	52572360	3.01284	0.15678
Zeaxanthin	S3_97234127	3	97234127	3.65312	0.0932203
Zeaxanthin	S3_97513200	3	97513200	3.73337	0.0508475
Zeaxanthin	S3_97513226	3	97513226	3.64869	0.0720339
Zeaxanthin	S3_98351927	3	98351927	3.77791	0.457627
Zeaxanthin	S3_130619611	3	130619611	4.37718	0.0466102
Zeaxanthin	S3_130619629	3	130619629	4.37718	0.0466102
Zeaxanthin	S3_130619631	3	130619631	4.37718	0.0466102
Zeaxanthin	S3_130619632	3	130619632	4.37718	0.0466102
Zeaxanthin	S3_161427369	3	161427369	3.14608	0.411017
Zeaxanthin	S3_161920789	3	161920789	3.11838	0.161017
Zeaxanthin	S3_196786803	3	196786803	3.15397	0.190678
Zeaxanthin	S3_197424573	3	197424573	3.21647	0.305085
Zeaxanthin	S3_197424662	3	197424662	3.07561	0.322034
Zeaxanthin	S3_254497648	3	254497648	3.29739	0.194915
Zeaxanthin	S3_272146247	3	272146247	4.90735	0.0423729
Zeaxanthin	S4_1732141	4	1732141	3.30386	0.059322
Zeaxanthin	S4_101958064	4	101958064	3.1772	0.288136
Zeaxanthin	S4_118097722	4	118097722	3.30178	0.182203
Zeaxanthin	S4_118472130	4	118472130	3.06323	0.233051
Zeaxanthin	S4_185521464	4	185521464	3.88312	0.131356
Zeaxanthin	S5_8783944	5	8783944	3.49435	0.110169
Zeaxanthin	S6_3564946	6	3564946	4.03316	0.105932
Zeaxanthin	S6_3574996	6	3574996	3.04408	0.15678
Zeaxanthin	S6_7084855	6	7084855	3.80505	0.173729
Zeaxanthin	S6_7129607	6	7129607	4.02943	0.190678
Zeaxanthin	S6_35484795	6	35484795	3.42558	0.461864
Zeaxanthin	S6_192759203	6	192759203	3.09337	0.254237
Zeaxanthin	S7_176006864	7	176006864	3.63401	0.0720339
Zeaxanthin	S7_222308989	7	222308989	3.80352	0.0338983
Zeaxanthin	S8_30482273	8	30482273	3.0841	0.139831
Zeaxanthin	S8_163668465	8	163668465	3.10634	0.110169
Zeaxanthin	S8_182669522	8	182669522	4.77266	0.0423729
Zeaxanthin	S8_189692779	8	189692779	3.47347	0.135593
Zeaxanthin	S9_72685961	9	72685961	3.25539	0.0805085
Zeaxanthin	S9_237891038	9	237891038	3.04693	0.45339
Zeaxanthin	S9_254431448	9	254431448	3.26774	0.0762712
Zeaxanthin	S10_3861064	10	3861064	3.21732	0.122881
Zeaxanthin	S10_3955490	10	3955490	3.12469	0.122881
Zeaxanthin	S10_145334473	10	145334473	3.51812	0.351695
Zeaxanthin	S10_145334499	10	145334499	3.39348	0.360169
Zeaxanthin	S11_247123231	11	247123231	3.17359	0.0720339
Zeaxanthin	S11_247123237	11	247123237	3.17359	0.0720339
Zeaxanthin	S12_32254859	12	32254859	4.48368	0.059322
Zeaxanthin	S12_32254939	12	32254939	3.34366	0.182203
Zeaxanthin	S12_32254954	12	32254954	3.72055	0.122881
Zeaxanthin	S12_32254972	12	32254972	4.78255	0.0635593
Zeaxanthin	S12_148218939	12	148218939	3.18564	0.161017
2-hexanal ()	S1_11227812	1	11227812	3.37	0.264535
2-hexanal ()	S1_11227813	1	11227813	3.05639	0.311047
2-hexanal ()	S1_11227821	1	11227821	3.26331	0.273256
2-hexanal ()	S1_11227828	1	11227828	3.29168	0.270349
2-hexanal ()	S1_11227830	1	11227830	3.4652	0.267442
2-hexanal ()	S1_11227854	1	11227854	3.29168	0.270349
2-hexanal ()	S1_11227857	1	11227857	3.05942	0.276163
2-hexanal ()	S1_11227858	1	11227858	3.32401	0.273256
2-hexanal ()	S1_22728850	1	22728850	4.61787	0.0668605
2-hexanal ()	S1_26226106	1	26226106	3.3873	0.113372
2-hexanal ()	S1_26226274	1	26226274	3.59183	0.148256
2-hexanal ()	S1_62112240	1	62112240	5.4184	0.0290698
2-hexanal ()	S1_75826201	1	75826201	3.55764	0.488372
2-hexanal ()	S1_116054126	1	116054126	3.29746	0.322674
2-hexanal ()	S1_216431734	1	216431734	3.26237	0.270349
2-hexanal ()	S1_221819004	1	221819004	3.27193	0.206395
2-hexanal ()	S2_26257192	2	26257192	3.08065	0.0784884
2-hexanal ()	S2_96379163	2	96379163	3.35555	0.328488
2-hexanal ()	S2_135022228	2	135022228	3.26625	0.226744
2-hexanal ()	S2_144127616	2	144127616	3.41819	0.188953
2-hexanal ()	S2_157435352	2	157435352	4.49907	0.229651
2-hexanal ()	S2_159265414	2	159265414	3.34774	0.25
2-hexanal ()	S2_160837221	2	160837221	3.38347	0.151163
2-hexanal ()	S2_160837333	2	160837333	4.39554	0.156977
2-hexanal ()	S2_160839932	2	160839932	3.1869	0.273256
2-hexanal ()	S2_160928774	2	160928774	4.28834	0.30814
2-hexanal ()	S2_164116421	2	164116421	3.52753	0.162791
2-hexanal ()	S2_166775767	2	166775767	3.01155	0.473837
2-hexanal ()	S3_6919251	3	6919251	4.22092	0.351744
2-hexanal ()	S3_11126515	3	11126515	3.00179	0.226744
2-hexanal ()	S3_11191632	3	11191632	3.65221	0.148256
2-hexanal ()	S3_11196492	3	11196492	4.63921	0.148256
2-hexanal ()	S3_11882994	3	11882994	3.60973	0.255814
2-hexanal ()	S3_17448440	3	17448440	3.78216	0.0872093
2-hexanal ()	S3_17448448	3	17448448	3.17284	0.238372
2-hexanal ()	S3_97671609	3	97671609	3.04152	0.148256
2-hexanal ()	S3_215390826	3	215390826	3.15826	0.375
2-hexanal ()	S3_240056212	3	240056212	3.03016	0.218023
2-hexanal ()	S3_243914110	3	243914110	3.95218	0.136628
2-hexanal ()	S3_246721713	3	246721713	3.01246	0.125
2-hexanal ()	S3_246721719	3	246721719	3.10281	0.151163
2-hexanal ()	S3_258598200	3	258598200	3.38064	0.491279
2-hexanal ()	S3_275089083	3	275089083	3.19951	0.197674
2-hexanal ()	S4_5254842	4	5254842	3.53114	0.334302
2-hexanal ()	S4_8156836	4	8156836	5.10915	0.162791
2-hexanal ()	S4_118339117	4	118339117	3.10986	0.392442
2-hexanal ()	S4_118339154	4	118339154	3.10986	0.392442
2-hexanal ()	S4_195006589	4	195006589	4.37125	0.209302
2-hexanal ()	S4_195006591	4	195006591	4.76827	0.19186
2-hexanal ()	S4_195006615	4	195006615	4.73952	0.19186
2-hexanal ()	S4_218447920	4	218447920	3.91323	0.127907
2-hexanal ()	S4_227238976	4	227238976	3.61731	0.148256
2-hexanal ()	S5_1881923	5	1881923	3.88403	0.0959302
2-hexanal ()	S5_13861304	5	13861304	3.03012	0.215116
2-hexanal ()	S5_157727886	5	157727886	4.28475	0.165698
2-hexanal ()	S6_61710	6	61710	3.31086	0.0581395
2-hexanal ()	S6_122129789	6	122129789	3.18591	0.5
2-hexanal ()	S6_179570372	6	179570372	3.22121	0.119186
2-hexanal ()	S6_196649998	6	196649998	3.5204	0.206395
2-hexanal ()	S6_205413379	6	205413379	3.85036	0.180233
2-hexanal ()	S6_243670849	6	243670849	3.89189	0.206395
2-hexanal ()	S6_243670941	6	243670941	3.16327	0.101744
2-hexanal ()	S6_243671637	6	243671637	4.0627	0.212209
2-hexanal ()	S6_243671656	6	243671656	4.68289	0.119186
2-hexanal ()	S6_244008618	6	244008618	3.57031	0.122093
2-hexanal ()	S6_247514502	6	247514502	4.72853	0.119186
2-hexanal ()	S6_247514548	6	247514548	3.80957	0.156977
2-hexanal ()	S6_249988733	6	249988733	5.11467	0.174419
2-hexanal ()	S7_5694286	7	5694286	3.39331	0.127907
2-hexanal ()	S7_5694288	7	5694288	3.33789	0.125
2-hexanal ()	S7_26077579	7	26077579	5.6069	0.15407
2-hexanal ()	S7_171517887	7	171517887	3.04435	0.159884
2-hexanal ()	S7_216305657	7	216305657	4.1476	0.0784884
2-hexanal ()	S7_216305721	7	216305721	3.59921	0.0813953
2-hexanal ()	S7_222188879	7	222188879	4.1696	0.0988372
2-hexanal ()	S7_226388593	7	226388593	3.14933	0.369186
2-hexanal ()	S7_231412556	7	231412556	3.40148	0.0843023
2-hexanal ()	S7_231414449	7	231414449	4.0574	0.0901163
2-hexanal ()	S7_231414478	7	231414478	3.4398	0.197674
2-hexanal ()	S7_231510059	7	231510059	3.56686	0.0813953
2-hexanal ()	S7_231665443	7	231665443	3.15694	0.0901163
2-hexanal ()	S7_231668229	7	231668229	3.20261	0.0930233
2-hexanal ()	S7_231757548	7	231757548	3.08918	0.0988372
2-hexanal ()	S7_231757555	7	231757555	3.08918	0.0988372
2-hexanal ()	S7_231808180	7	231808180	3.00123	0.171512
2-hexanal ()	S7_232599597	7	232599597	3.13554	0.238372
2-hexanal ()	S8_7564869	8	7564869	3.03875	0.232558
2-hexanal ()	S8_13004510	8	13004510	3.40812	0.139535
2-hexanal ()	S8_34810983	8	34810983	3.14286	0.110465
2-hexanal ()	S8_177028116	8	177028116	3.25698	0.200581
2-hexanal ()	S8_184884941	8	184884941	3.02055	0.177326
2-hexanal ()	S8_184884943	8	184884943	3.7716	0.177326
2-hexanal ()	S8_184884953	8	184884953	3.63587	0.18314
2-hexanal ()	S8_184884977	8	184884977	3.63587	0.18314
2-hexanal ()	S8_184884986	8	184884986	3.51663	0.171512
2-hexanal ()	S9_3709260	9	3709260	3.10053	0.31686
2-hexanal ()	S9_4221937	9	4221937	3.99021	0.270349
2-hexanal ()	S9_10984075	9	10984075	3.15756	0.133721
2-hexanal ()	S9_16285168	9	16285168	3.07225	0.215116
2-hexanal ()	S9_24666609	9	24666609	3.22273	0.0610465
2-hexanal ()	S9_169866856	9	169866856	3.70916	0.18314
2-hexanal ()	S9_169866935	9	169866935	3.70916	0.18314
2-hexanal ()	S9_169866997	9	169866997	3.6982	0.247093
2-hexanal ()	S9_169867001	9	169867001	3.35287	0.209302
2-hexanal ()	S9_169980210	9	169980210	3.09676	0.159884
2-hexanal ()	S9_169981415	9	169981415	3.78008	0.186047
2-hexanal ()	S9_171344361	9	171344361	3.24772	0.25
2-hexanal ()	S9_179046570	9	179046570	4.25199	0.145349
2-hexanal ()	S9_238367200	9	238367200	3.34462	0.5
2-hexanal ()	S10_44096926	10	44096926	3.60449	0.25
2-hexanal ()	S10_82968477	10	82968477	3.4153	0.25
2-hexanal ()	S10_106167089	10	106167089	3.08019	0.363372
2-hexanal ()	S10_185981204	10	185981204	3.82391	0.0726744
2-hexanal ()	S10_185981257	10	185981257	3.60818	0.133721
2-hexanal ()	S10_214736345	10	214736345	3.29349	0.159884
2-hexanal ()	S10_233282712	10	233282712	4.62981	0.110465
2-hexanal ()	S10_233282768	10	233282768	3.22641	0.200581
2-hexanal ()	S10_233282779	10	233282779	3.44269	0.119186
2-hexanal ()	S11_20770852	11	20770852	3.8789	0.0697674
2-hexanal ()	S11_29224228	11	29224228	4.09042	0.200581
2-hexanal ()	S11_35426850	11	35426850	3.03427	0.273256
2-hexanal ()	S11_35426887	11	35426887	3.11338	0.276163
2-hexanal ()	S11_108123557	11	108123557	3.03634	0.0930233
2-hexanal ()	S11_108123594	11	108123594	4.39356	0.0988372
2-hexanal ()	S11_169528896	11	169528896	3.63085	0.119186
2-hexanal ()	S11_169528912	11	169528912	4.07134	0.113372
2-hexanal ()	S11_230565489	11	230565489	3.14254	0.113372
2-hexanal ()	S11_237449498	11	237449498	3.4569	0.209302
2-hexanal ()	S11_244142361	11	244142361	3.04949	0.311047
2-hexanal ()	S12_378753	12	378753	3.6882	0.0436047
2-hexanal ()	S12_378830	12	378830	4.39384	0.0465116
2-hexanal ()	S12_32525289	12	32525289	4.29712	0.116279
2-hexanal ()	S12_32528031	12	32528031	4.22622	0.113372
2-hexanal ()	S12_48634790	12	48634790	3.48381	0.116279
2-hexanal ()	S12_48634813	12	48634813	3.02002	0.159884
2-hexanal ()	S12_48634830	12	48634830	3.5825	0.15407
2-hexanal ()	S12_48634845	12	48634845	3.48381	0.116279
2-hexanal ()	S12_187528835	12	187528835	3.10057	0.409884
2-hexanal ()	S12_200942735	12	200942735	3.3796	0.0610465
4-Methylpentyl 2-methylbutanoate	S1_1273172	1	1273172	3.91484	0.0377907
4-Methylpentyl 2-methylbutanoate	S1_1531299	1	1531299	4.90682	0.0639535
4-Methylpentyl 2-methylbutanoate	S1_1572075	1	1572075	4.09674	0.0784884
4-Methylpentyl 2-methylbutanoate	S1_1572091	1	1572091	6.17019	0.0377907
4-Methylpentyl 2-methylbutanoate	S1_1589150	1	1589150	3.2455	0.0639535
4-Methylpentyl 2-methylbutanoate	S1_3532201	1	3532201	5.10656	0.0377907
4-Methylpentyl 2-methylbutanoate	S1_3532206	1	3532206	3.75379	0.0494186
4-Methylpentyl 2-methylbutanoate	S1_3532225	1	3532225	5.10656	0.0377907
4-Methylpentyl 2-methylbutanoate	S1_6021027	1	6021027	3.18203	0.0377907
4-Methylpentyl 2-methylbutanoate	S1_7386501	1	7386501	3.07903	0.0610465
4-Methylpentyl 2-methylbutanoate	S1_7447801	1	7447801	3.02969	0.0639535
4-Methylpentyl 2-methylbutanoate	S1_7692156	1	7692156	4.26214	0.0639535
4-Methylpentyl 2-methylbutanoate	S1_7919304	1	7919304	3.30767	0.0552326
4-Methylpentyl 2-methylbutanoate	S1_7989107	1	7989107	4.86097	0.0726744
4-Methylpentyl 2-methylbutanoate	S1_9006436	1	9006436	5.27773	0.0377907
4-Methylpentyl 2-methylbutanoate	S1_10774001	1	10774001	3.61871	0.0552326
4-Methylpentyl 2-methylbutanoate	S1_11849530	1	11849530	4.76441	0.0639535
4-Methylpentyl 2-methylbutanoate	S1_13005001	1	13005001	3.85391	0.0755814
4-Methylpentyl 2-methylbutanoate	S1_13824697	1	13824697	3.8188	0.0697674
4-Methylpentyl 2-methylbutanoate	S1_14097606	1	14097606	3.37179	0.0726744
4-Methylpentyl 2-methylbutanoate	S1_14097610	1	14097610	3.37179	0.0726744
4-Methylpentyl 2-methylbutanoate	S1_19520709	1	19520709	3.031	0.145349
4-Methylpentyl 2-methylbutanoate	S1_22917744	1	22917744	7.57217	0.0319767
4-Methylpentyl 2-methylbutanoate	S1_23792561	1	23792561	3.03451	0.0377907
4-Methylpentyl 2-methylbutanoate	S1_46123389	1	46123389	3.40592	0.0406977
4-Methylpentyl 2-methylbutanoate	S1_54448020	1	54448020	4.10098	0.0203488
4-Methylpentyl 2-methylbutanoate	S1_59434919	1	59434919	4.16945	0.0174419
4-Methylpentyl 2-methylbutanoate	S1_61066422	1	61066422	3.2053	0.0261628
4-Methylpentyl 2-methylbutanoate	S1_74443522	1	74443522	5.49223	0.0523256
4-Methylpentyl 2-methylbutanoate	S1_74443529	1	74443529	5.49223	0.0523256
4-Methylpentyl 2-methylbutanoate	S1_75825721	1	75825721	4.76952	0.494186
4-Methylpentyl 2-methylbutanoate	S1_75825730	1	75825730	4.76952	0.494186
4-Methylpentyl 2-methylbutanoate	S1_75825737	1	75825737	4.76952	0.494186
4-Methylpentyl 2-methylbutanoate	S1_75825745	1	75825745	3.4497	0.488372
4-Methylpentyl 2-methylbutanoate	S1_80926232	1	80926232	3.26209	0.0843023
4-Methylpentyl 2-methylbutanoate	S1_88263993	1	88263993	3.47594	0.0406977
4-Methylpentyl 2-methylbutanoate	S1_88264015	1	88264015	3.47594	0.0406977
4-Methylpentyl 2-methylbutanoate	S1_92701288	1	92701288	3.03418	0.0523256
4-Methylpentyl 2-methylbutanoate	S1_92701324	1	92701324	3.71594	0.0552326
4-Methylpentyl 2-methylbutanoate	S1_100909914	1	100909914	3.123	0.0668605
4-Methylpentyl 2-methylbutanoate	S1_173439057	1	173439057	5.50962	0.0668605
4-Methylpentyl 2-methylbutanoate	S1_173439062	1	173439062	5.50962	0.0668605
4-Methylpentyl 2-methylbutanoate	S1_173439103	1	173439103	5.50962	0.0668605
4-Methylpentyl 2-methylbutanoate	S1_177126984	1	177126984	3.44417	0.0872093
4-Methylpentyl 2-methylbutanoate	S1_179489529	1	179489529	3.18165	0.0523256
4-Methylpentyl 2-methylbutanoate	S1_180193136	1	180193136	3.29516	0.0610465
4-Methylpentyl 2-methylbutanoate	S1_183481308	1	183481308	3.97799	0.0581395
4-Methylpentyl 2-methylbutanoate	S1_185976488	1	185976488	3.91915	0.0813953
4-Methylpentyl 2-methylbutanoate	S1_186522458	1	186522458	3.12651	0.0581395
4-Methylpentyl 2-methylbutanoate	S1_188062153	1	188062153	3.28033	0.491279
4-Methylpentyl 2-methylbutanoate	S1_234727712	1	234727712	3.46951	0.0813953
4-Methylpentyl 2-methylbutanoate	S1_239969718	1	239969718	4.57255	0.0523256
4-Methylpentyl 2-methylbutanoate	S1_239969722	1	239969722	3.27093	0.0639535
4-Methylpentyl 2-methylbutanoate	S1_241117487	1	241117487	3.27093	0.0639535
4-Methylpentyl 2-methylbutanoate	S2_3922582	2	3922582	3.57553	0.0610465
4-Methylpentyl 2-methylbutanoate	S2_4031037	2	4031037	3.46056	0.0377907
4-Methylpentyl 2-methylbutanoate	S2_23935324	2	23935324	3.9136	0.0901163
4-Methylpentyl 2-methylbutanoate	S2_28090546	2	28090546	3.06227	0.0581395
4-Methylpentyl 2-methylbutanoate	S2_37513071	2	37513071	4.60226	0.0697674
4-Methylpentyl 2-methylbutanoate	S2_37513084	2	37513084	7.62469	0.0465116
4-Methylpentyl 2-methylbutanoate	S2_37887877	2	37887877	4.57556	0.125
4-Methylpentyl 2-methylbutanoate	S2_39743308	2	39743308	4.27758	0.0552326
4-Methylpentyl 2-methylbutanoate	S2_50062508	2	50062508	3.50143	0.0784884
4-Methylpentyl 2-methylbutanoate	S2_50938583	2	50938583	3.12643	0.0552326
4-Methylpentyl 2-methylbutanoate	S2_72921296	2	72921296	3.14258	0.0639535
4-Methylpentyl 2-methylbutanoate	S2_74683504	2	74683504	3.4409	0.0784884
4-Methylpentyl 2-methylbutanoate	S2_84453005	2	84453005	3.00344	0.0639535
4-Methylpentyl 2-methylbutanoate	S2_85634013	2	85634013	6.18136	0.0610465
4-Methylpentyl 2-methylbutanoate	S2_85844115	2	85844115	3.12651	0.0581395
4-Methylpentyl 2-methylbutanoate	S2_108549105	2	108549105	3.27043	0.0755814
4-Methylpentyl 2-methylbutanoate	S2_114039347	2	114039347	4.75328	0.0726744
4-Methylpentyl 2-methylbutanoate	S2_125836552	2	125836552	3.14258	0.0639535
4-Methylpentyl 2-methylbutanoate	S2_137025900	2	137025900	3.60055	0.0668605
4-Methylpentyl 2-methylbutanoate	S2_141154288	2	141154288	3.61705	0.0494186
4-Methylpentyl 2-methylbutanoate	S2_142927269	2	142927269	3.20736	0.0494186
4-Methylpentyl 2-methylbutanoate	S2_142927305	2	142927305	3.20736	0.0494186
4-Methylpentyl 2-methylbutanoate	S2_144297039	2	144297039	3.81716	0.0755814
4-Methylpentyl 2-methylbutanoate	S2_144297138	2	144297138	5.34704	0.0232558
4-Methylpentyl 2-methylbutanoate	S2_146897336	2	146897336	3.82784	0.0784884
4-Methylpentyl 2-methylbutanoate	S2_146944311	2	146944311	3.60507	0.0697674
4-Methylpentyl 2-methylbutanoate	S2_149264582	2	149264582	4.73167	0.0552326
4-Methylpentyl 2-methylbutanoate	S2_149822467	2	149822467	4.29674	0.0639535
4-Methylpentyl 2-methylbutanoate	S2_155241064	2	155241064	4.52206	0.0901163
4-Methylpentyl 2-methylbutanoate	S2_155297978	2	155297978	3.23763	0.0813953
4-Methylpentyl 2-methylbutanoate	S2_155298109	2	155298109	6.3516	0.0901163
4-Methylpentyl 2-methylbutanoate	S2_162447957	2	162447957	3.18958	0.0610465
4-Methylpentyl 2-methylbutanoate	S2_162618785	2	162618785	4.94865	0.0639535
4-Methylpentyl 2-methylbutanoate	S2_163078710	2	163078710	4.45583	0.0668605
4-Methylpentyl 2-methylbutanoate	S2_164105540	2	164105540	3.33645	0.0581395
4-Methylpentyl 2-methylbutanoate	S2_164315432	2	164315432	3.47712	0.0610465
4-Methylpentyl 2-methylbutanoate	S2_164539307	2	164539307	3.46532	0.0668605
4-Methylpentyl 2-methylbutanoate	S2_165835658	2	165835658	3.30911	0.0784884
4-Methylpentyl 2-methylbutanoate	S2_168114997	2	168114997	3.18958	0.0610465
4-Methylpentyl 2-methylbutanoate	S2_168205363	2	168205363	3.3894	0.255814
4-Methylpentyl 2-methylbutanoate	S2_168730561	2	168730561	4.2518	0.0552326
4-Methylpentyl 2-methylbutanoate	S2_168730565	2	168730565	4.2518	0.0552326
4-Methylpentyl 2-methylbutanoate	S2_169022645	2	169022645	3.09677	0.0494186
4-Methylpentyl 2-methylbutanoate	S2_169611063	2	169611063	5.76743	0.0465116
4-Methylpentyl 2-methylbutanoate	S2_169611110	2	169611110	5.76743	0.0465116
4-Methylpentyl 2-methylbutanoate	S2_169890840	2	169890840	3.19127	0.0610465
4-Methylpentyl 2-methylbutanoate	S3_40988	3	40988	5.32138	0.0581395
4-Methylpentyl 2-methylbutanoate	S3_528630	3	528630	3.2592	0.497093
4-Methylpentyl 2-methylbutanoate	S3_631732	3	631732	7.82981	0.497093
4-Methylpentyl 2-methylbutanoate	S3_631756	3	631756	7.82981	0.497093
4-Methylpentyl 2-methylbutanoate	S3_2407325	3	2407325	3.99227	0.0465116
4-Methylpentyl 2-methylbutanoate	S3_2407362	3	2407362	5.98634	0.0436047
4-Methylpentyl 2-methylbutanoate	S3_3969251	3	3969251	3.58431	0.0319767
4-Methylpentyl 2-methylbutanoate	S3_3969269	3	3969269	3.00937	0.0290698
4-Methylpentyl 2-methylbutanoate	S3_7012536	3	7012536	4.06949	0.0377907
4-Methylpentyl 2-methylbutanoate	S3_7869368	3	7869368	3.94646	0.494186
4-Methylpentyl 2-methylbutanoate	S3_9004699	3	9004699	3.31238	0.0436047
4-Methylpentyl 2-methylbutanoate	S3_9143437	3	9143437	3.19586	0.0436047
4-Methylpentyl 2-methylbutanoate	S3_9174716	3	9174716	4.27758	0.0552326
4-Methylpentyl 2-methylbutanoate	S3_9975285	3	9975285	3.11528	0.0610465
4-Methylpentyl 2-methylbutanoate	S3_12861435	3	12861435	3.4526	0.0639535
4-Methylpentyl 2-methylbutanoate	S3_12861452	3	12861452	3.39057	0.0697674
4-Methylpentyl 2-methylbutanoate	S3_12861488	3	12861488	3.39057	0.0697674
4-Methylpentyl 2-methylbutanoate	S3_14796526	3	14796526	4.87587	0.0581395
4-Methylpentyl 2-methylbutanoate	S3_18444774	3	18444774	3.04763	0.0552326
4-Methylpentyl 2-methylbutanoate	S3_18444824	3	18444824	3.15533	0.0523256
4-Methylpentyl 2-methylbutanoate	S3_18608967	3	18608967	3.19213	0.0784884
4-Methylpentyl 2-methylbutanoate	S3_20596258	3	20596258	3.27557	0.110465
4-Methylpentyl 2-methylbutanoate	S3_20599796	3	20599796	3.79473	0.107558
4-Methylpentyl 2-methylbutanoate	S3_35495887	3	35495887	4.0369	0.0494186
4-Methylpentyl 2-methylbutanoate	S3_35501255	3	35501255	3.45217	0.104651
4-Methylpentyl 2-methylbutanoate	S3_55743543	3	55743543	3.02792	0.119186
4-Methylpentyl 2-methylbutanoate	S3_97002945	3	97002945	3.37191	0.18314
4-Methylpentyl 2-methylbutanoate	S3_112012588	3	112012588	4.22976	0.0436047
4-Methylpentyl 2-methylbutanoate	S3_147583603	3	147583603	3.33615	0.0552326
4-Methylpentyl 2-methylbutanoate	S3_172994313	3	172994313	3.80273	0.0959302
4-Methylpentyl 2-methylbutanoate	S3_172994329	3	172994329	4.0692	0.0843023
4-Methylpentyl 2-methylbutanoate	S3_172994337	3	172994337	4.54726	0.0959302
4-Methylpentyl 2-methylbutanoate	S3_172994365	3	172994365	4.21531	0.0930233
4-Methylpentyl 2-methylbutanoate	S3_185017864	3	185017864	3.7282	0.0319767
4-Methylpentyl 2-methylbutanoate	S3_193274086	3	193274086	3.06466	0.162791
4-Methylpentyl 2-methylbutanoate	S3_193274097	3	193274097	3.58268	0.159884
4-Methylpentyl 2-methylbutanoate	S3_207814723	3	207814723	3.46948	0.0959302
4-Methylpentyl 2-methylbutanoate	S3_208666560	3	208666560	3.08578	0.0377907
4-Methylpentyl 2-methylbutanoate	S3_211835208	3	211835208	3.04757	0.119186
4-Methylpentyl 2-methylbutanoate	S3_225282149	3	225282149	3.06896	0.0261628
4-Methylpentyl 2-methylbutanoate	S3_230552685	3	230552685	4.3774	0.0610465
4-Methylpentyl 2-methylbutanoate	S3_236563857	3	236563857	3.35762	0.0581395
4-Methylpentyl 2-methylbutanoate	S3_236752066	3	236752066	3.46951	0.0813953
4-Methylpentyl 2-methylbutanoate	S3_237663683	3	237663683	4.8827	0.0726744
4-Methylpentyl 2-methylbutanoate	S3_240850583	3	240850583	3.08664	0.0755814
4-Methylpentyl 2-methylbutanoate	S3_240857367	3	240857367	3.03433	0.0494186
4-Methylpentyl 2-methylbutanoate	S3_249709002	3	249709002	3.29466	0.0377907
4-Methylpentyl 2-methylbutanoate	S3_249709021	3	249709021	3.29466	0.0377907
4-Methylpentyl 2-methylbutanoate	S3_253521734	3	253521734	5.32138	0.0581395
4-Methylpentyl 2-methylbutanoate	S3_253521735	3	253521735	5.32138	0.0581395
4-Methylpentyl 2-methylbutanoate	S3_254237461	3	254237461	3.83562	0.0872093
4-Methylpentyl 2-methylbutanoate	S3_255274307	3	255274307	3.38668	0.0377907
4-Methylpentyl 2-methylbutanoate	S3_255819586	3	255819586	3.92246	0.127907
4-Methylpentyl 2-methylbutanoate	S3_256504582	3	256504582	3.23563	0.0697674
4-Methylpentyl 2-methylbutanoate	S3_256504613	3	256504613	3.23563	0.0697674
4-Methylpentyl 2-methylbutanoate	S3_256626517	3	256626517	3.01347	0.0726744
4-Methylpentyl 2-methylbutanoate	S3_257005619	3	257005619	3.88611	0.0610465
4-Methylpentyl 2-methylbutanoate	S3_258503973	3	258503973	5.32138	0.0581395
4-Methylpentyl 2-methylbutanoate	S3_258582285	3	258582285	3.87934	0.0843023
4-Methylpentyl 2-methylbutanoate	S3_259134820	3	259134820	3.67213	0.0639535
4-Methylpentyl 2-methylbutanoate	S3_259134847	3	259134847	3.67213	0.0639535
4-Methylpentyl 2-methylbutanoate	S3_261107008	3	261107008	5.33683	0.0494186
4-Methylpentyl 2-methylbutanoate	S3_262049080	3	262049080	3.27043	0.0755814
4-Methylpentyl 2-methylbutanoate	S3_273468519	3	273468519	5.32138	0.0581395
4-Methylpentyl 2-methylbutanoate	S3_273908424	3	273908424	3.1057	0.0755814
4-Methylpentyl 2-methylbutanoate	S4_2854542	4	2854542	3.24355	0.0697674
4-Methylpentyl 2-methylbutanoate	S4_3392009	4	3392009	4.83939	0.0523256
4-Methylpentyl 2-methylbutanoate	S4_7638479	4	7638479	5.98721	0.0465116
4-Methylpentyl 2-methylbutanoate	S4_11936814	4	11936814	3.35813	0.0494186
4-Methylpentyl 2-methylbutanoate	S4_14187448	4	14187448	4.55159	0.165698
4-Methylpentyl 2-methylbutanoate	S4_19407897	4	19407897	7.82981	0.497093
4-Methylpentyl 2-methylbutanoate	S4_19407915	4	19407915	4.1978	0.497093
4-Methylpentyl 2-methylbutanoate	S4_19407954	4	19407954	7.82981	0.497093
4-Methylpentyl 2-methylbutanoate	S4_23558454	4	23558454	3.74984	0.0610465
4-Methylpentyl 2-methylbutanoate	S4_31313281	4	31313281	4.51374	0.110465
4-Methylpentyl 2-methylbutanoate	S4_32552196	4	32552196	3.29698	0.0755814
4-Methylpentyl 2-methylbutanoate	S4_42450681	4	42450681	3.21445	0.0639535
4-Methylpentyl 2-methylbutanoate	S4_59663597	4	59663597	5.54948	0.0755814
4-Methylpentyl 2-methylbutanoate	S4_68972761	4	68972761	3.79481	0.0552326
4-Methylpentyl 2-methylbutanoate	S4_76508190	4	76508190	3.20908	0.0784884
4-Methylpentyl 2-methylbutanoate	S4_84412228	4	84412228	4.72559	0.0697674
4-Methylpentyl 2-methylbutanoate	S4_112065157	4	112065157	4.80257	0.0639535
4-Methylpentyl 2-methylbutanoate	S4_140312622	4	140312622	4.80257	0.0639535
4-Methylpentyl 2-methylbutanoate	S4_149277529	4	149277529	4.80257	0.0639535
4-Methylpentyl 2-methylbutanoate	S4_161157220	4	161157220	4.80257	0.0639535
4-Methylpentyl 2-methylbutanoate	S4_162213636	4	162213636	4.80257	0.0639535
4-Methylpentyl 2-methylbutanoate	S4_176606637	4	176606637	3.60703	0.0552326
4-Methylpentyl 2-methylbutanoate	S4_191495848	4	191495848	3.27879	0.0930233
4-Methylpentyl 2-methylbutanoate	S4_194187665	4	194187665	3.57991	0.0436047
4-Methylpentyl 2-methylbutanoate	S4_202619000	4	202619000	3.73753	0.0581395
4-Methylpentyl 2-methylbutanoate	S4_202809758	4	202809758	3.0453	0.0668605
4-Methylpentyl 2-methylbutanoate	S4_203833672	4	203833672	4.00405	0.0784884
4-Methylpentyl 2-methylbutanoate	S4_205277633	4	205277633	3.65889	0.0494186
4-Methylpentyl 2-methylbutanoate	S4_213988750	4	213988750	6.06175	0.0523256
4-Methylpentyl 2-methylbutanoate	S4_215787198	4	215787198	3.22352	0.0523256
4-Methylpentyl 2-methylbutanoate	S4_218448614	4	218448614	5.45146	0.0523256
4-Methylpentyl 2-methylbutanoate	S4_218454678	4	218454678	5.5118	0.0552326
4-Methylpentyl 2-methylbutanoate	S4_218454693	4	218454693	5.5118	0.0552326
4-Methylpentyl 2-methylbutanoate	S4_218593744	4	218593744	5.5118	0.0552326
4-Methylpentyl 2-methylbutanoate	S4_219317838	4	219317838	3.03599	0.0639535
4-Methylpentyl 2-methylbutanoate	S4_221585293	4	221585293	3.81679	0.0552326
4-Methylpentyl 2-methylbutanoate	S4_222882614	4	222882614	3.17812	0.0668605
4-Methylpentyl 2-methylbutanoate	S4_222882615	4	222882615	3.17812	0.0668605
4-Methylpentyl 2-methylbutanoate	S4_224966575	4	224966575	3.18708	0.0610465
4-Methylpentyl 2-methylbutanoate	S4_224971702	4	224971702	5.5118	0.0552326
4-Methylpentyl 2-methylbutanoate	S4_227850816	4	227850816	3.16779	0.0465116
4-Methylpentyl 2-methylbutanoate	S4_228838137	4	228838137	5.66286	0.0523256
4-Methylpentyl 2-methylbutanoate	S4_229007468	4	229007468	4.62235	0.0145349
4-Methylpentyl 2-methylbutanoate	S4_229944697	4	229944697	3.18817	0.0552326
4-Methylpentyl 2-methylbutanoate	S4_230134542	4	230134542	5.33283	0.0552326
4-Methylpentyl 2-methylbutanoate	S4_230698592	4	230698592	4.33332	0.0523256
4-Methylpentyl 2-methylbutanoate	S4_230936225	4	230936225	5.33283	0.0552326
4-Methylpentyl 2-methylbutanoate	S4_230951146	4	230951146	3.19196	0.0552326
4-Methylpentyl 2-methylbutanoate	S4_230951169	4	230951169	4.27324	0.0581395
4-Methylpentyl 2-methylbutanoate	S4_231439087	4	231439087	4.88261	0.0552326
4-Methylpentyl 2-methylbutanoate	S4_231667551	4	231667551	3.54286	0.197674
4-Methylpentyl 2-methylbutanoate	S5_2223313	5	2223313	3.03454	0.0697674
4-Methylpentyl 2-methylbutanoate	S5_11289514	5	11289514	3.18718	0.107558
4-Methylpentyl 2-methylbutanoate	S5_13946936	5	13946936	5.32138	0.0581395
4-Methylpentyl 2-methylbutanoate	S5_16124277	5	16124277	4.35829	0.0639535
4-Methylpentyl 2-methylbutanoate	S5_16124279	5	16124279	3.79664	0.0610465
4-Methylpentyl 2-methylbutanoate	S5_16124289	5	16124289	4.35829	0.0639535
4-Methylpentyl 2-methylbutanoate	S5_19821953	5	19821953	4.54802	0.348837
4-Methylpentyl 2-methylbutanoate	S5_31280623	5	31280623	6.28484	0.0610465
4-Methylpentyl 2-methylbutanoate	S5_32695827	5	32695827	3.28965	0.113372
4-Methylpentyl 2-methylbutanoate	S5_34251066	5	34251066	5.02872	0.0784884
4-Methylpentyl 2-methylbutanoate	S5_73281269	5	73281269	3.41939	0.0755814
4-Methylpentyl 2-methylbutanoate	S5_82102865	5	82102865	3.2053	0.395349
4-Methylpentyl 2-methylbutanoate	S5_93702662	5	93702662	3.03094	0.0872093
4-Methylpentyl 2-methylbutanoate	S5_110777722	5	110777722	3.55483	0.0523256
4-Methylpentyl 2-methylbutanoate	S5_120015709	5	120015709	3.06364	0.0552326
4-Methylpentyl 2-methylbutanoate	S5_142633520	5	142633520	3.06364	0.0552326
4-Methylpentyl 2-methylbutanoate	S5_143476614	5	143476614	3.06364	0.0552326
4-Methylpentyl 2-methylbutanoate	S5_155221809	5	155221809	3.5887	0.0843023
4-Methylpentyl 2-methylbutanoate	S5_186510526	5	186510526	6.42691	0.0697674
4-Methylpentyl 2-methylbutanoate	S5_187883409	5	187883409	3.34895	0.0668605
4-Methylpentyl 2-methylbutanoate	S5_216905333	5	216905333	3.21079	0.0668605
4-Methylpentyl 2-methylbutanoate	S5_216906439	5	216906439	6.85235	0.0988372
4-Methylpentyl 2-methylbutanoate	S5_216906490	5	216906490	5.11757	0.0988372
4-Methylpentyl 2-methylbutanoate	S5_222477589	5	222477589	3.04382	0.22093
4-Methylpentyl 2-methylbutanoate	S5_227482735	5	227482735	4.02182	0.101744
4-Methylpentyl 2-methylbutanoate	S5_232210686	5	232210686	3.13277	0.122093
4-Methylpentyl 2-methylbutanoate	S5_232223037	5	232223037	6.79715	0.0319767
4-Methylpentyl 2-methylbutanoate	S5_232690953	5	232690953	4.30547	0.0319767
4-Methylpentyl 2-methylbutanoate	S5_232876139	5	232876139	3.1826	0.47093
4-Methylpentyl 2-methylbutanoate	S5_233065421	5	233065421	3.06096	0.0610465
4-Methylpentyl 2-methylbutanoate	S5_234543647	5	234543647	3.46951	0.0813953
4-Methylpentyl 2-methylbutanoate	S5_235305693	5	235305693	4.76952	0.494186
4-Methylpentyl 2-methylbutanoate	S5_235305695	5	235305695	4.76952	0.494186
4-Methylpentyl 2-methylbutanoate	S5_235344957	5	235344957	3.34012	0.0436047
4-Methylpentyl 2-methylbutanoate	S6_94829	6	94829	3.36357	0.0174419
4-Methylpentyl 2-methylbutanoate	S6_539212	6	539212	3.1842	0.0813953
4-Methylpentyl 2-methylbutanoate	S6_984636	6	984636	3.00716	0.104651
4-Methylpentyl 2-methylbutanoate	S6_1605305	6	1605305	3.89345	0.0726744
4-Methylpentyl 2-methylbutanoate	S6_8201809	6	8201809	5.02571	0.0930233
4-Methylpentyl 2-methylbutanoate	S6_22509090	6	22509090	4.30315	0.0406977
4-Methylpentyl 2-methylbutanoate	S6_22509106	6	22509106	4.30315	0.0406977
4-Methylpentyl 2-methylbutanoate	S6_22509119	6	22509119	4.30315	0.0406977
4-Methylpentyl 2-methylbutanoate	S6_22859261	6	22859261	3.68161	0.0697674
4-Methylpentyl 2-methylbutanoate	S6_22859262	6	22859262	3.12727	0.0726744
4-Methylpentyl 2-methylbutanoate	S6_35279276	6	35279276	3.12861	0.267442
4-Methylpentyl 2-methylbutanoate	S6_35279313	6	35279313	3.12861	0.267442
4-Methylpentyl 2-methylbutanoate	S6_47730385	6	47730385	4.92318	0.0639535
4-Methylpentyl 2-methylbutanoate	S6_71102413	6	71102413	3.77219	0.0639535
4-Methylpentyl 2-methylbutanoate	S6_86856396	6	86856396	4.69114	0.0523256
4-Methylpentyl 2-methylbutanoate	S6_107564001	6	107564001	3.19391	0.0813953
4-Methylpentyl 2-methylbutanoate	S6_116748762	6	116748762	4.95927	0.0959302
4-Methylpentyl 2-methylbutanoate	S6_118620695	6	118620695	3.91213	0.104651
4-Methylpentyl 2-methylbutanoate	S6_138280579	6	138280579	3.39691	0.0668605
4-Methylpentyl 2-methylbutanoate	S6_157599548	6	157599548	5.49778	0.0552326
4-Methylpentyl 2-methylbutanoate	S6_159182456	6	159182456	3.01206	0.0668605
4-Methylpentyl 2-methylbutanoate	S6_159182496	6	159182496	3.13176	0.0610465
4-Methylpentyl 2-methylbutanoate	S6_163103899	6	163103899	3.63742	0.0639535
4-Methylpentyl 2-methylbutanoate	S6_165971108	6	165971108	3.02822	0.15407
4-Methylpentyl 2-methylbutanoate	S6_180681493	6	180681493	4.64047	0.0552326
4-Methylpentyl 2-methylbutanoate	S6_180687385	6	180687385	5.50962	0.0668605
4-Methylpentyl 2-methylbutanoate	S6_195411804	6	195411804	3.11044	0.0930233
4-Methylpentyl 2-methylbutanoate	S6_196126172	6	196126172	3.85693	0.0668605
4-Methylpentyl 2-methylbutanoate	S6_196660665	6	196660665	3.12046	0.0813953
4-Methylpentyl 2-methylbutanoate	S6_202557055	6	202557055	6.71435	0.0377907
4-Methylpentyl 2-methylbutanoate	S6_202557088	6	202557088	6.71435	0.0377907
4-Methylpentyl 2-methylbutanoate	S6_204546178	6	204546178	4.95012	0.116279
4-Methylpentyl 2-methylbutanoate	S6_205188113	6	205188113	5.05384	0.101744
4-Methylpentyl 2-methylbutanoate	S6_205213146	6	205213146	3.17244	0.159884
4-Methylpentyl 2-methylbutanoate	S6_205430226	6	205430226	3.47417	0.107558
4-Methylpentyl 2-methylbutanoate	S6_206325045	6	206325045	5.33493	0.0494186
4-Methylpentyl 2-methylbutanoate	S6_206546832	6	206546832	3.56624	0.0494186
4-Methylpentyl 2-methylbutanoate	S6_206822097	6	206822097	3.05374	0.127907
4-Methylpentyl 2-methylbutanoate	S6_211992920	6	211992920	3.4759	0.0436047
4-Methylpentyl 2-methylbutanoate	S6_211992967	6	211992967	3.4759	0.0436047
4-Methylpentyl 2-methylbutanoate	S6_211992971	6	211992971	3.17257	0.0406977
4-Methylpentyl 2-methylbutanoate	S6_211992977	6	211992977	3.17257	0.0406977
4-Methylpentyl 2-methylbutanoate	S6_212261403	6	212261403	3.09439	0.319767
4-Methylpentyl 2-methylbutanoate	S6_212614749	6	212614749	3.03612	0.357558
4-Methylpentyl 2-methylbutanoate	S6_212979487	6	212979487	3.1864	0.0552326
4-Methylpentyl 2-methylbutanoate	S6_212979568	6	212979568	5.11975	0.0552326
4-Methylpentyl 2-methylbutanoate	S6_216125234	6	216125234	4.40251	0.0610465
4-Methylpentyl 2-methylbutanoate	S6_216545592	6	216545592	3.91723	0.104651
4-Methylpentyl 2-methylbutanoate	S6_218430303	6	218430303	4.35829	0.0639535
4-Methylpentyl 2-methylbutanoate	S6_221355200	6	221355200	4.64047	0.0552326
4-Methylpentyl 2-methylbutanoate	S6_225381604	6	225381604	3.24854	0.0726744
4-Methylpentyl 2-methylbutanoate	S6_226359373	6	226359373	3.86622	0.0523256
4-Methylpentyl 2-methylbutanoate	S6_226491415	6	226491415	3.44509	0.0552326
4-Methylpentyl 2-methylbutanoate	S6_226529383	6	226529383	4.13819	0.0552326
4-Methylpentyl 2-methylbutanoate	S6_226542065	6	226542065	3.15007	0.0959302
4-Methylpentyl 2-methylbutanoate	S6_226687660	6	226687660	3.58019	0.0697674
4-Methylpentyl 2-methylbutanoate	S6_227356689	6	227356689	3.04474	0.130814
4-Methylpentyl 2-methylbutanoate	S6_227730821	6	227730821	4.24214	0.0813953
4-Methylpentyl 2-methylbutanoate	S6_228582391	6	228582391	3.24321	0.0843023
4-Methylpentyl 2-methylbutanoate	S6_230103208	6	230103208	3.04807	0.0523256
4-Methylpentyl 2-methylbutanoate	S6_230103223	6	230103223	3.18324	0.0552326
4-Methylpentyl 2-methylbutanoate	S6_230103224	6	230103224	3.04807	0.0523256
4-Methylpentyl 2-methylbutanoate	S6_230103244	6	230103244	3.04807	0.0523256
4-Methylpentyl 2-methylbutanoate	S6_230103252	6	230103252	3.04807	0.0523256
4-Methylpentyl 2-methylbutanoate	S6_230103258	6	230103258	3.04807	0.0523256
4-Methylpentyl 2-methylbutanoate	S6_230315734	6	230315734	5.6218	0.0726744
4-Methylpentyl 2-methylbutanoate	S6_232713414	6	232713414	5.65027	0.0348837
4-Methylpentyl 2-methylbutanoate	S6_240033853	6	240033853	3.32696	0.0552326
4-Methylpentyl 2-methylbutanoate	S6_243154462	6	243154462	3.52634	0.0552326
4-Methylpentyl 2-methylbutanoate	S6_243642566	6	243642566	4.09802	0.113372
4-Methylpentyl 2-methylbutanoate	S6_245613663	6	245613663	3.13356	0.151163
4-Methylpentyl 2-methylbutanoate	S6_245613842	6	245613842	3.01453	0.0581395
4-Methylpentyl 2-methylbutanoate	S6_245885966	6	245885966	4.1978	0.497093
4-Methylpentyl 2-methylbutanoate	S6_245886001	6	245886001	3.08054	0.497093
4-Methylpentyl 2-methylbutanoate	S6_245895452	6	245895452	5.56447	0.0581395
4-Methylpentyl 2-methylbutanoate	S6_248545158	6	248545158	4.60962	0.0523256
4-Methylpentyl 2-methylbutanoate	S6_248580385	6	248580385	4.60962	0.0523256
4-Methylpentyl 2-methylbutanoate	S6_250255251	6	250255251	4.34287	0.0901163
4-Methylpentyl 2-methylbutanoate	S7_5711546	7	5711546	5.32114	0.0813953
4-Methylpentyl 2-methylbutanoate	S7_5724116	7	5724116	3.89612	0.0697674
4-Methylpentyl 2-methylbutanoate	S7_7186523	7	7186523	3.15835	0.0581395
4-Methylpentyl 2-methylbutanoate	S7_7197210	7	7197210	3.79107	0.0552326
4-Methylpentyl 2-methylbutanoate	S7_11060337	7	11060337	6.18136	0.0610465
4-Methylpentyl 2-methylbutanoate	S7_11927606	7	11927606	3.95799	0.0552326
4-Methylpentyl 2-methylbutanoate	S7_20299072	7	20299072	3.64265	0.139535
4-Methylpentyl 2-methylbutanoate	S7_22021786	7	22021786	3.02422	0.0930233
4-Methylpentyl 2-methylbutanoate	S7_37950053	7	37950053	3.22641	0.0726744
4-Methylpentyl 2-methylbutanoate	S7_37950054	7	37950054	3.22641	0.0726744
4-Methylpentyl 2-methylbutanoate	S7_42312151	7	42312151	3.14681	0.0581395
4-Methylpentyl 2-methylbutanoate	S7_47839355	7	47839355	3.57553	0.0610465
4-Methylpentyl 2-methylbutanoate	S7_56767417	7	56767417	3.29328	0.0552326
4-Methylpentyl 2-methylbutanoate	S7_84039842	7	84039842	4.22054	0.0639535
4-Methylpentyl 2-methylbutanoate	S7_84063286	7	84063286	3.38395	0.0755814
4-Methylpentyl 2-methylbutanoate	S7_96766441	7	96766441	4.43626	0.491279
4-Methylpentyl 2-methylbutanoate	S7_100377765	7	100377765	3.57553	0.0610465
4-Methylpentyl 2-methylbutanoate	S7_127934615	7	127934615	3.38395	0.0755814
4-Methylpentyl 2-methylbutanoate	S7_127934652	7	127934652	3.38395	0.0755814
4-Methylpentyl 2-methylbutanoate	S7_128342842	7	128342842	3.57553	0.0610465
4-Methylpentyl 2-methylbutanoate	S7_152897150	7	152897150	3.01435	0.0610465
4-Methylpentyl 2-methylbutanoate	S7_169989446	7	169989446	6.52772	0.482558
4-Methylpentyl 2-methylbutanoate	S7_169989447	7	169989447	6.91116	0.485465
4-Methylpentyl 2-methylbutanoate	S7_169989512	7	169989512	3.33307	0.488372
4-Methylpentyl 2-methylbutanoate	S7_170005024	7	170005024	3.57482	0.0755814
4-Methylpentyl 2-methylbutanoate	S7_172060571	7	172060571	3.28523	0.0697674
4-Methylpentyl 2-methylbutanoate	S7_180215436	7	180215436	3.35421	0.0377907
4-Methylpentyl 2-methylbutanoate	S7_202653043	7	202653043	3.14792	0.0581395
4-Methylpentyl 2-methylbutanoate	S7_206504162	7	206504162	4.68451	0.122093
4-Methylpentyl 2-methylbutanoate	S7_207553512	7	207553512	3.19196	0.0552326
4-Methylpentyl 2-methylbutanoate	S7_209680180	7	209680180	4.26668	0.0813953
4-Methylpentyl 2-methylbutanoate	S7_210437736	7	210437736	4.90396	0.0552326
4-Methylpentyl 2-methylbutanoate	S7_210439263	7	210439263	3.74059	0.0668605
4-Methylpentyl 2-methylbutanoate	S7_210439288	7	210439288	3.62949	0.0581395
4-Methylpentyl 2-methylbutanoate	S7_214978478	7	214978478	3.05408	0.0552326
4-Methylpentyl 2-methylbutanoate	S7_215349037	7	215349037	5.72926	0.0261628
4-Methylpentyl 2-methylbutanoate	S7_219264360	7	219264360	3.31315	0.0697674
4-Methylpentyl 2-methylbutanoate	S7_223483726	7	223483726	3.56904	0.0406977
4-Methylpentyl 2-methylbutanoate	S7_223821648	7	223821648	3.82375	0.0930233
4-Methylpentyl 2-methylbutanoate	S7_226000651	7	226000651	3.8207	0.0581395
4-Methylpentyl 2-methylbutanoate	S7_227403098	7	227403098	3.04433	0.0697674
4-Methylpentyl 2-methylbutanoate	S7_227792482	7	227792482	3.50808	0.0610465
4-Methylpentyl 2-methylbutanoate	S7_227815125	7	227815125	3.22877	0.0959302
4-Methylpentyl 2-methylbutanoate	S7_227953170	7	227953170	3.4125	0.0639535
4-Methylpentyl 2-methylbutanoate	S7_228195187	7	228195187	6.799	0.488372
4-Methylpentyl 2-methylbutanoate	S7_228195199	7	228195199	7.83697	0.491279
4-Methylpentyl 2-methylbutanoate	S7_228195200	7	228195200	7.83697	0.491279
4-Methylpentyl 2-methylbutanoate	S7_228195202	7	228195202	7.83697	0.491279
4-Methylpentyl 2-methylbutanoate	S7_228195204	7	228195204	5.89876	0.0319767
4-Methylpentyl 2-methylbutanoate	S7_228195205	7	228195205	7.83697	0.491279
4-Methylpentyl 2-methylbutanoate	S7_228195211	7	228195211	7.83697	0.491279
4-Methylpentyl 2-methylbutanoate	S7_228195229	7	228195229	3.95605	0.494186
4-Methylpentyl 2-methylbutanoate	S7_228195232	7	228195232	4.34551	0.497093
4-Methylpentyl 2-methylbutanoate	S7_228195244	7	228195244	3.95605	0.494186
4-Methylpentyl 2-methylbutanoate	S7_228971451	7	228971451	3.2053	0.0261628
4-Methylpentyl 2-methylbutanoate	S7_231652200	7	231652200	3.08973	0.0436047
4-Methylpentyl 2-methylbutanoate	S8_34237	8	34237	3.60844	0.0523256
4-Methylpentyl 2-methylbutanoate	S8_80207	8	80207	3.60844	0.0523256
4-Methylpentyl 2-methylbutanoate	S8_130272	8	130272	3.60844	0.0523256
4-Methylpentyl 2-methylbutanoate	S8_310848	8	310848	3.85534	0.0959302
4-Methylpentyl 2-methylbutanoate	S8_1657356	8	1657356	12.7383	0.494186
4-Methylpentyl 2-methylbutanoate	S8_1657357	8	1657357	5.3392	0.491279
4-Methylpentyl 2-methylbutanoate	S8_1657364	8	1657364	5.3392	0.491279
4-Methylpentyl 2-methylbutanoate	S8_1657374	8	1657374	12.7383	0.494186
4-Methylpentyl 2-methylbutanoate	S8_1657381	8	1657381	5.3392	0.491279
4-Methylpentyl 2-methylbutanoate	S8_1657389	8	1657389	12.7383	0.494186
4-Methylpentyl 2-methylbutanoate	S8_1657391	8	1657391	5.3392	0.491279
4-Methylpentyl 2-methylbutanoate	S8_4152236	8	4152236	3.33393	0.0697674
4-Methylpentyl 2-methylbutanoate	S8_9691362	8	9691362	3.01677	0.00872093
4-Methylpentyl 2-methylbutanoate	S8_9926004	8	9926004	3.29536	0.0552326
4-Methylpentyl 2-methylbutanoate	S8_9927395	8	9927395	3.15752	0.0697674
4-Methylpentyl 2-methylbutanoate	S8_11011690	8	11011690	4.12966	0.0494186
4-Methylpentyl 2-methylbutanoate	S8_11011699	8	11011699	4.0458	0.0755814
4-Methylpentyl 2-methylbutanoate	S8_23273396	8	23273396	3.22173	0.122093
4-Methylpentyl 2-methylbutanoate	S8_42036842	8	42036842	6.29483	0.0959302
4-Methylpentyl 2-methylbutanoate	S8_42036916	8	42036916	4.64279	0.116279
4-Methylpentyl 2-methylbutanoate	S8_48789120	8	48789120	4.9221	0.0523256
4-Methylpentyl 2-methylbutanoate	S8_57182809	8	57182809	4.40653	0.0377907
4-Methylpentyl 2-methylbutanoate	S8_72435331	8	72435331	3.58773	0.0726744
4-Methylpentyl 2-methylbutanoate	S8_72742119	8	72742119	3.22887	0.0697674
4-Methylpentyl 2-methylbutanoate	S8_80654521	8	80654521	4.86689	0.0668605
4-Methylpentyl 2-methylbutanoate	S8_82777268	8	82777268	3.75745	0.0755814
4-Methylpentyl 2-methylbutanoate	S8_103897098	8	103897098	4.9221	0.0523256
4-Methylpentyl 2-methylbutanoate	S8_118558898	8	118558898	3.51887	0.0610465
4-Methylpentyl 2-methylbutanoate	S8_123734653	8	123734653	4.9221	0.0523256
4-Methylpentyl 2-methylbutanoate	S8_132543762	8	132543762	3.12177	0.0697674
4-Methylpentyl 2-methylbutanoate	S8_135895495	8	135895495	4.531	0.0523256
4-Methylpentyl 2-methylbutanoate	S8_153810780	8	153810780	5.33683	0.0494186
4-Methylpentyl 2-methylbutanoate	S8_154287551	8	154287551	4.72932	0.0290698
4-Methylpentyl 2-methylbutanoate	S8_167271056	8	167271056	3.58787	0.0552326
4-Methylpentyl 2-methylbutanoate	S8_169266087	8	169266087	3.84639	0.0697674
4-Methylpentyl 2-methylbutanoate	S8_169269032	8	169269032	3.62853	0.0784884
4-Methylpentyl 2-methylbutanoate	S8_172183119	8	172183119	3.1009	0.0494186
4-Methylpentyl 2-methylbutanoate	S8_172183135	8	172183135	3.1009	0.0494186
4-Methylpentyl 2-methylbutanoate	S8_173898387	8	173898387	3.19264	0.122093
4-Methylpentyl 2-methylbutanoate	S8_173898415	8	173898415	3.80451	0.0784884
4-Methylpentyl 2-methylbutanoate	S8_174067488	8	174067488	3.43765	0.0843023
4-Methylpentyl 2-methylbutanoate	S8_176996086	8	176996086	3.68279	0.0436047
4-Methylpentyl 2-methylbutanoate	S8_183846182	8	183846182	4.3085	0.0523256
4-Methylpentyl 2-methylbutanoate	S8_184129798	8	184129798	3.35354	0.0872093
4-Methylpentyl 2-methylbutanoate	S8_184200241	8	184200241	3.65468	0.116279
4-Methylpentyl 2-methylbutanoate	S8_185850325	8	185850325	3.34251	0.0755814
4-Methylpentyl 2-methylbutanoate	S8_186427800	8	186427800	3.7578	0.0406977
4-Methylpentyl 2-methylbutanoate	S8_186427822	8	186427822	3.7578	0.0406977
4-Methylpentyl 2-methylbutanoate	S8_186427841	8	186427841	3.7578	0.0406977
4-Methylpentyl 2-methylbutanoate	S8_188450625	8	188450625	6.64536	0.0726744
4-Methylpentyl 2-methylbutanoate	S8_188687487	8	188687487	3.51549	0.0581395
4-Methylpentyl 2-methylbutanoate	S8_188854964	8	188854964	3.60456	0.0581395
4-Methylpentyl 2-methylbutanoate	S8_188882979	8	188882979	4.48681	0.0668605
4-Methylpentyl 2-methylbutanoate	S8_189712636	8	189712636	3.36321	0.0494186
4-Methylpentyl 2-methylbutanoate	S8_190457002	8	190457002	4.01432	0.0552326
4-Methylpentyl 2-methylbutanoate	S8_190503238	8	190503238	4.65902	0.0436047
4-Methylpentyl 2-methylbutanoate	S8_190713146	8	190713146	3.04794	0.0872093
4-Methylpentyl 2-methylbutanoate	S8_191012442	8	191012442	4.38261	0.0639535
4-Methylpentyl 2-methylbutanoate	S8_191022403	8	191022403	4.91625	0.0552326
4-Methylpentyl 2-methylbutanoate	S8_191184291	8	191184291	5.91614	0.0726744
4-Methylpentyl 2-methylbutanoate	S8_192412805	8	192412805	3.23305	0.151163
4-Methylpentyl 2-methylbutanoate	S8_192615274	8	192615274	3.41021	0.0552326
4-Methylpentyl 2-methylbutanoate	S8_192615296	8	192615296	3.41021	0.0552326
4-Methylpentyl 2-methylbutanoate	S8_192620978	8	192620978	5.84845	0.0494186
4-Methylpentyl 2-methylbutanoate	S8_193737793	8	193737793	3.9852	0.0901163
4-Methylpentyl 2-methylbutanoate	S8_193737817	8	193737817	3.4269	0.0930233
4-Methylpentyl 2-methylbutanoate	S9_3618893	9	3618893	3.14561	0.479651
4-Methylpentyl 2-methylbutanoate	S9_3620076	9	3620076	3.59335	0.0465116
4-Methylpentyl 2-methylbutanoate	S9_4923570	9	4923570	3.30606	0.395349
4-Methylpentyl 2-methylbutanoate	S9_5135880	9	5135880	3.04913	0.0610465
4-Methylpentyl 2-methylbutanoate	S9_9999320	9	9999320	3.11725	0.0552326
4-Methylpentyl 2-methylbutanoate	S9_10765169	9	10765169	3.58383	0.127907
4-Methylpentyl 2-methylbutanoate	S9_14470446	9	14470446	3.84057	0.0639535
4-Methylpentyl 2-methylbutanoate	S9_14740335	9	14740335	4.88434	0.482558
4-Methylpentyl 2-methylbutanoate	S9_14740342	9	14740342	3.85586	0.479651
4-Methylpentyl 2-methylbutanoate	S9_14740420	9	14740420	3.37221	0.497093
4-Methylpentyl 2-methylbutanoate	S9_88319939	9	88319939	6.97555	0.0145349
4-Methylpentyl 2-methylbutanoate	S9_116307949	9	116307949	3.1256	0.0465116
4-Methylpentyl 2-methylbutanoate	S9_116307953	9	116307953	3.1256	0.0465116
4-Methylpentyl 2-methylbutanoate	S9_154951068	9	154951068	4.49153	0.0494186
4-Methylpentyl 2-methylbutanoate	S9_180600599	9	180600599	5.41717	0.0610465
4-Methylpentyl 2-methylbutanoate	S9_189284613	9	189284613	3.27998	0.0377907
4-Methylpentyl 2-methylbutanoate	S9_203391347	9	203391347	3.02831	0.0668605
4-Methylpentyl 2-methylbutanoate	S9_203391348	9	203391348	3.13461	0.0668605
4-Methylpentyl 2-methylbutanoate	S9_234349437	9	234349437	6.62194	0.497093
4-Methylpentyl 2-methylbutanoate	S9_244806301	9	244806301	3.26272	0.0843023
4-Methylpentyl 2-methylbutanoate	S9_246678972	9	246678972	4.38584	0.0726744
4-Methylpentyl 2-methylbutanoate	S9_251925428	9	251925428	8.934	0.0959302
4-Methylpentyl 2-methylbutanoate	S9_251925460	9	251925460	8.934	0.0959302
4-Methylpentyl 2-methylbutanoate	S9_257731144	9	257731144	3.59185	0.0610465
4-Methylpentyl 2-methylbutanoate	S9_257820389	9	257820389	4.58522	0.0348837
4-Methylpentyl 2-methylbutanoate	S10_3802094	10	3802094	5.33177	0.0959302
4-Methylpentyl 2-methylbutanoate	S10_3955532	10	3955532	3.02676	0.0755814
4-Methylpentyl 2-methylbutanoate	S10_4340003	10	4340003	3.14379	0.0639535
4-Methylpentyl 2-methylbutanoate	S10_4416373	10	4416373	5.07408	0.0523256
4-Methylpentyl 2-methylbutanoate	S10_5139785	10	5139785	3.4552	0.0639535
4-Methylpentyl 2-methylbutanoate	S10_6365621	10	6365621	5.26085	0.0726744
4-Methylpentyl 2-methylbutanoate	S10_6365622	10	6365622	5.33767	0.0697674
4-Methylpentyl 2-methylbutanoate	S10_6365628	10	6365628	4.5811	0.0290698
4-Methylpentyl 2-methylbutanoate	S10_6365685	10	6365685	3.58319	0.0843023
4-Methylpentyl 2-methylbutanoate	S10_6365694	10	6365694	3.66543	0.0784884
4-Methylpentyl 2-methylbutanoate	S10_6365696	10	6365696	3.66612	0.0813953
4-Methylpentyl 2-methylbutanoate	S10_6365701	10	6365701	3.4237	0.0843023
4-Methylpentyl 2-methylbutanoate	S10_15256593	10	15256593	4.34754	0.0726744
4-Methylpentyl 2-methylbutanoate	S10_17902203	10	17902203	3.07086	0.0697674
4-Methylpentyl 2-methylbutanoate	S10_23475896	10	23475896	3.98666	0.0610465
4-Methylpentyl 2-methylbutanoate	S10_39140681	10	39140681	3.10381	0.0523256
4-Methylpentyl 2-methylbutanoate	S10_87882025	10	87882025	3.56421	0.0697674
4-Methylpentyl 2-methylbutanoate	S10_123487982	10	123487982	3.81793	0.0465116
4-Methylpentyl 2-methylbutanoate	S10_178760725	10	178760725	5.16766	0.0697674
4-Methylpentyl 2-methylbutanoate	S10_187798223	10	187798223	3.62763	0.218023
4-Methylpentyl 2-methylbutanoate	S10_187798226	10	187798226	3.62763	0.218023
4-Methylpentyl 2-methylbutanoate	S10_187798229	10	187798229	3.62763	0.218023
4-Methylpentyl 2-methylbutanoate	S10_188745993	10	188745993	3.19444	0.0436047
4-Methylpentyl 2-methylbutanoate	S10_195425158	10	195425158	4.08636	0.0988372
4-Methylpentyl 2-methylbutanoate	S10_205296098	10	205296098	3.76325	0.0261628
4-Methylpentyl 2-methylbutanoate	S10_205322380	10	205322380	3.21985	0.0552326
4-Methylpentyl 2-methylbutanoate	S10_208623874	10	208623874	3.18964	0.136628
4-Methylpentyl 2-methylbutanoate	S10_212282353	10	212282353	3.08203	0.186047
4-Methylpentyl 2-methylbutanoate	S10_212389038	10	212389038	4.19266	0.197674
4-Methylpentyl 2-methylbutanoate	S10_212720638	10	212720638	3.55579	0.465116
4-Methylpentyl 2-methylbutanoate	S10_212720650	10	212720650	3.55579	0.465116
4-Methylpentyl 2-methylbutanoate	S10_212720661	10	212720661	3.55579	0.465116
4-Methylpentyl 2-methylbutanoate	S10_212720670	10	212720670	3.55579	0.465116
4-Methylpentyl 2-methylbutanoate	S10_213001358	10	213001358	3.25126	0.125
4-Methylpentyl 2-methylbutanoate	S10_218612784	10	218612784	3.26102	0.0465116
4-Methylpentyl 2-methylbutanoate	S10_220309214	10	220309214	4.34155	0.0668605
4-Methylpentyl 2-methylbutanoate	S10_220370273	10	220370273	4.56544	0.0668605
4-Methylpentyl 2-methylbutanoate	S10_220370311	10	220370311	6.26682	0.0319767
4-Methylpentyl 2-methylbutanoate	S10_221135119	10	221135119	3.04392	0.0726744
4-Methylpentyl 2-methylbutanoate	S10_221873819	10	221873819	4.17567	0.0552326
4-Methylpentyl 2-methylbutanoate	S10_223286292	10	223286292	3.31953	0.133721
4-Methylpentyl 2-methylbutanoate	S10_224746938	10	224746938	3.56489	0.0930233
4-Methylpentyl 2-methylbutanoate	S10_224781851	10	224781851	6.33258	0.0348837
4-Methylpentyl 2-methylbutanoate	S10_231799356	10	231799356	3.12984	0.0755814
4-Methylpentyl 2-methylbutanoate	S11_914810	11	914810	3.10657	0.122093
4-Methylpentyl 2-methylbutanoate	S11_2404405	11	2404405	3.68449	0.0901163
4-Methylpentyl 2-methylbutanoate	S11_3040333	11	3040333	3.95851	0.0610465
4-Methylpentyl 2-methylbutanoate	S11_3064996	11	3064996	3.74093	0.104651
4-Methylpentyl 2-methylbutanoate	S11_3290637	11	3290637	4.03479	0.0523256
4-Methylpentyl 2-methylbutanoate	S11_3546889	11	3546889	7.0387	0.0377907
4-Methylpentyl 2-methylbutanoate	S11_3546897	11	3546897	7.0387	0.0377907
4-Methylpentyl 2-methylbutanoate	S11_3546923	11	3546923	7.0387	0.0377907
4-Methylpentyl 2-methylbutanoate	S11_3546929	11	3546929	7.0387	0.0377907
4-Methylpentyl 2-methylbutanoate	S11_3546963	11	3546963	7.0387	0.0377907
4-Methylpentyl 2-methylbutanoate	S11_3675642	11	3675642	4.33684	0.0784884
4-Methylpentyl 2-methylbutanoate	S11_3965838	11	3965838	3.0533	0.0959302
4-Methylpentyl 2-methylbutanoate	S11_3965870	11	3965870	3.0533	0.0959302
4-Methylpentyl 2-methylbutanoate	S11_5967210	11	5967210	3.79321	0.0639535
4-Methylpentyl 2-methylbutanoate	S11_10626296	11	10626296	3.23576	0.0145349
4-Methylpentyl 2-methylbutanoate	S11_14202793	11	14202793	3.28306	0.0319767
4-Methylpentyl 2-methylbutanoate	S11_14203084	11	14203084	4.6758	0.0755814
4-Methylpentyl 2-methylbutanoate	S11_18930516	11	18930516	4.40432	0.0639535
4-Methylpentyl 2-methylbutanoate	S11_19221194	11	19221194	3.14258	0.0639535
4-Methylpentyl 2-methylbutanoate	S11_25224050	11	25224050	3.69385	0.0639535
4-Methylpentyl 2-methylbutanoate	S11_28633156	11	28633156	3.50931	0.101744
4-Methylpentyl 2-methylbutanoate	S11_29945310	11	29945310	3.83101	0.0988372
4-Methylpentyl 2-methylbutanoate	S11_49782874	11	49782874	3.40304	0.0290698
4-Methylpentyl 2-methylbutanoate	S11_51291504	11	51291504	3.45906	0.0465116
4-Methylpentyl 2-methylbutanoate	S11_51472532	11	51472532	4.51351	0.0843023
4-Methylpentyl 2-methylbutanoate	S11_51472594	11	51472594	3.2053	0.0261628
4-Methylpentyl 2-methylbutanoate	S11_51474978	11	51474978	4.208	0.0639535
4-Methylpentyl 2-methylbutanoate	S11_54106434	11	54106434	3.11648	0.151163
4-Methylpentyl 2-methylbutanoate	S11_54106440	11	54106440	3.11648	0.151163
4-Methylpentyl 2-methylbutanoate	S11_71789276	11	71789276	4.70956	0.0639535
4-Methylpentyl 2-methylbutanoate	S11_75511250	11	75511250	5.43718	0.5
4-Methylpentyl 2-methylbutanoate	S11_75511253	11	75511253	5.43718	0.5
4-Methylpentyl 2-methylbutanoate	S11_75511255	11	75511255	3.37221	0.497093
4-Methylpentyl 2-methylbutanoate	S11_75511260	11	75511260	5.43718	0.5
4-Methylpentyl 2-methylbutanoate	S11_75511271	11	75511271	3.37221	0.497093
4-Methylpentyl 2-methylbutanoate	S11_75511274	11	75511274	5.43718	0.5
4-Methylpentyl 2-methylbutanoate	S11_99705495	11	99705495	3.67716	0.0726744
4-Methylpentyl 2-methylbutanoate	S11_99705645	11	99705645	4.03041	0.0639535
4-Methylpentyl 2-methylbutanoate	S11_99705662	11	99705662	4.03041	0.0639535
4-Methylpentyl 2-methylbutanoate	S11_101069257	11	101069257	3.06824	0.0494186
4-Methylpentyl 2-methylbutanoate	S11_144905181	11	144905181	4.20881	0.0668605
4-Methylpentyl 2-methylbutanoate	S11_145910893	11	145910893	4.20881	0.0668605
4-Methylpentyl 2-methylbutanoate	S11_146615191	11	146615191	3.49803	0.0784884
4-Methylpentyl 2-methylbutanoate	S11_149692875	11	149692875	4.83001	0.0639535
4-Methylpentyl 2-methylbutanoate	S11_157764635	11	157764635	4.20881	0.0668605
4-Methylpentyl 2-methylbutanoate	S11_165900792	11	165900792	4.20881	0.0668605
4-Methylpentyl 2-methylbutanoate	S11_175566681	11	175566681	3.12932	0.0697674
4-Methylpentyl 2-methylbutanoate	S11_189290056	11	189290056	4.20881	0.0668605
4-Methylpentyl 2-methylbutanoate	S11_189451307	11	189451307	4.20881	0.0668605
4-Methylpentyl 2-methylbutanoate	S11_189533013	11	189533013	4.20881	0.0668605
4-Methylpentyl 2-methylbutanoate	S11_189703022	11	189703022	3.20578	0.0668605
4-Methylpentyl 2-methylbutanoate	S11_197571064	11	197571064	4.20881	0.0668605
4-Methylpentyl 2-methylbutanoate	S11_201424250	11	201424250	4.20881	0.0668605
4-Methylpentyl 2-methylbutanoate	S11_211367265	11	211367265	4.03041	0.0639535
4-Methylpentyl 2-methylbutanoate	S11_215870735	11	215870735	4.48574	0.0610465
4-Methylpentyl 2-methylbutanoate	S11_225100290	11	225100290	3.61158	0.113372
4-Methylpentyl 2-methylbutanoate	S11_237409308	11	237409308	5.93692	0.0232558
4-Methylpentyl 2-methylbutanoate	S11_240992809	11	240992809	3.80701	0.0784884
4-Methylpentyl 2-methylbutanoate	S11_244321787	11	244321787	3.5684	0.0494186
4-Methylpentyl 2-methylbutanoate	S11_247380916	11	247380916	3.34839	0.0552326
4-Methylpentyl 2-methylbutanoate	S11_247381101	11	247381101	3.00056	0.0523256
4-Methylpentyl 2-methylbutanoate	S11_250464175	11	250464175	3.49484	0.0436047
4-Methylpentyl 2-methylbutanoate	S11_250828158	11	250828158	3.83314	0.0843023
4-Methylpentyl 2-methylbutanoate	S11_250846499	11	250846499	4.57392	0.0436047
4-Methylpentyl 2-methylbutanoate	S11_250846525	11	250846525	3.68786	0.0494186
4-Methylpentyl 2-methylbutanoate	S12_378830	12	378830	3.00886	0.0465116
4-Methylpentyl 2-methylbutanoate	S12_2248580	12	2248580	5.30834	0.0639535
4-Methylpentyl 2-methylbutanoate	S12_8428613	12	8428613	3.87654	0.0494186
4-Methylpentyl 2-methylbutanoate	S12_8463951	12	8463951	3.57931	0.0523256
4-Methylpentyl 2-methylbutanoate	S12_9041946	12	9041946	3.52473	0.0523256
4-Methylpentyl 2-methylbutanoate	S12_11183507	12	11183507	3.25396	0.0523256
4-Methylpentyl 2-methylbutanoate	S12_14166181	12	14166181	4.85522	0.0610465
4-Methylpentyl 2-methylbutanoate	S12_15154798	12	15154798	3.03837	0.0436047
4-Methylpentyl 2-methylbutanoate	S12_15154800	12	15154800	3.03837	0.0436047
4-Methylpentyl 2-methylbutanoate	S12_15470034	12	15470034	3.54101	0.0668605
4-Methylpentyl 2-methylbutanoate	S12_15470041	12	15470041	3.8224	0.0610465
4-Methylpentyl 2-methylbutanoate	S12_20694971	12	20694971	3.77714	0.0465116
4-Methylpentyl 2-methylbutanoate	S12_20855297	12	20855297	3.60241	0.0552326
4-Methylpentyl 2-methylbutanoate	S12_30285985	12	30285985	3.22824	0.0697674
4-Methylpentyl 2-methylbutanoate	S12_32840146	12	32840146	4.27762	0.0581395
4-Methylpentyl 2-methylbutanoate	S12_32848480	12	32848480	6.28923	0.0552326
4-Methylpentyl 2-methylbutanoate	S12_35955352	12	35955352	3.59718	0.0639535
4-Methylpentyl 2-methylbutanoate	S12_42270435	12	42270435	3.21701	0.0261628
4-Methylpentyl 2-methylbutanoate	S12_52297288	12	52297288	3.78008	0.0784884
4-Methylpentyl 2-methylbutanoate	S12_65073222	12	65073222	3.34964	0.462209
4-Methylpentyl 2-methylbutanoate	S12_65073235	12	65073235	3.34964	0.462209
4-Methylpentyl 2-methylbutanoate	S12_65073255	12	65073255	3.34964	0.462209
4-Methylpentyl 2-methylbutanoate	S12_65073256	12	65073256	3.34964	0.462209
4-Methylpentyl 2-methylbutanoate	S12_66559848	12	66559848	3.79107	0.0552326
4-Methylpentyl 2-methylbutanoate	S12_74845110	12	74845110	4.88748	0.0523256
4-Methylpentyl 2-methylbutanoate	S12_99064095	12	99064095	4.63154	0.0494186
4-Methylpentyl 2-methylbutanoate	S12_105726572	12	105726572	4.25178	0.0552326
4-Methylpentyl 2-methylbutanoate	S12_106678526	12	106678526	3.4814	0.0784884
4-Methylpentyl 2-methylbutanoate	S12_106706406	12	106706406	4.63154	0.0494186
4-Methylpentyl 2-methylbutanoate	S12_106706413	12	106706413	4.63154	0.0494186
4-Methylpentyl 2-methylbutanoate	S12_114775538	12	114775538	5.22988	0.0494186
4-Methylpentyl 2-methylbutanoate	S12_130520605	12	130520605	4.51627	0.0610465
4-Methylpentyl 2-methylbutanoate	S12_166519646	12	166519646	3.16673	0.0552326
4-Methylpentyl 2-methylbutanoate	S12_205660875	12	205660875	4.88295	0.0552326
4-Methylpentyl 2-methylbutanoate	S12_205660908	12	205660908	4.88295	0.0552326
4-Methylpentyl 2-methylbutanoate	S12_205661214	12	205661214	3.49979	0.0988372
4-Methylpentyl 2-methylbutanoate	S12_206174627	12	206174627	3.05659	0.0494186
4-Methylpentyl 2-methylbutanoate	S12_212915195	12	212915195	3.43374	0.0523256
4-Methylpentyl 2-methylbutanoate	S12_212915898	12	212915898	7.48711	0.0552326
4-Methylpentyl 2-methylbutanoate	S12_212915902	12	212915902	3.02698	0.0755814
4-Methylpentyl 2-methylbutanoate	S12_213127913	12	213127913	3.35028	0.0610465
4-Methylpentyl 2-methylbutanoate	S12_213785355	12	213785355	7.82981	0.497093
4-Methylpentyl 2-methylbutanoate	S12_213785381	12	213785381	6.5588	0.491279
4-Methylpentyl 2-methylbutanoate	S12_213785587	12	213785587	5.65741	0.0319767
4-Methylpentyl 2-methylbutanoate	S12_213785593	12	213785593	3.9979	0.0261628
4-Methylpentyl 2-methylbutanoate	S12_220931076	12	220931076	7.82981	0.497093
4-Methylpentyl 2-methylbutanoate	S12_220931088	12	220931088	7.82981	0.497093
4-Methylpentyl 2-methylbutanoate	S12_220931112	12	220931112	7.82981	0.497093
4-Methylpentyl 2-methylbutanoate	S12_220931118	12	220931118	7.82981	0.497093
4-Methylpentyl 2-methylbutanoate	S12_220936522	12	220936522	3.11528	0.0843023
4-Methylpentyl 2-methylbutanoate	S12_224051208	12	224051208	3.92019	0.0436047
4-Methylpentyl 2-methylbutanoate	S12_224304972	12	224304972	4.73876	0.0697674
4-Methylpentyl 2-methylbutanoate	S12_224312801	12	224312801	3.98057	0.113372
4-Methylpentyl 2-methylbutanoate	S12_224376236	12	224376236	3.70532	0.0610465
4-Methylpentyl 2-methylbutanoate	S12_225072735	12	225072735	3.05459	0.0552326
4-Methylpentyl 2-methylbutanoate	S12_225789598	12	225789598	5.53428	0.0319767
4-Methylpentyl 2-methylbutanoate	S12_226262185	12	226262185	4.38515	0.0610465
4-Methylpentyl 2-methylbutanoate	S12_226266305	12	226266305	3.75506	0.0872093
4-Methylpentyl 3-methylbutanoate	S1_1509630	1	1509630	3.44062	0.0639535
4-Methylpentyl 3-methylbutanoate	S1_1531294	1	1531294	3.15015	0.0726744
4-Methylpentyl 3-methylbutanoate	S1_1804808	1	1804808	3.05099	0.0610465
4-Methylpentyl 3-methylbutanoate	S1_1804809	1	1804809	3.05099	0.0610465
4-Methylpentyl 3-methylbutanoate	S1_2676255	1	2676255	3.30354	0.0668605
4-Methylpentyl 3-methylbutanoate	S1_3772281	1	3772281	3.23964	0.0668605
4-Methylpentyl 3-methylbutanoate	S1_44111456	1	44111456	3.19444	0.0872093
4-Methylpentyl 3-methylbutanoate	S1_48519183	1	48519183	3.15094	0.296512
4-Methylpentyl 3-methylbutanoate	S1_48970651	1	48970651	3.60788	0.15407
4-Methylpentyl 3-methylbutanoate	S1_52378621	1	52378621	3.01462	0.15407
4-Methylpentyl 3-methylbutanoate	S1_54698483	1	54698483	3.42736	0.0872093
4-Methylpentyl 3-methylbutanoate	S1_60713849	1	60713849	4.64958	0.0872093
4-Methylpentyl 3-methylbutanoate	S1_74296683	1	74296683	3.05099	0.0610465
4-Methylpentyl 3-methylbutanoate	S1_80926232	1	80926232	4.48767	0.0843023
4-Methylpentyl 3-methylbutanoate	S1_91205849	1	91205849	3.96689	0.0755814
4-Methylpentyl 3-methylbutanoate	S1_94604686	1	94604686	3.00986	0.377907
4-Methylpentyl 3-methylbutanoate	S1_122399838	1	122399838	3.15015	0.0726744
4-Methylpentyl 3-methylbutanoate	S1_122399861	1	122399861	3.05099	0.0610465
4-Methylpentyl 3-methylbutanoate	S1_122399887	1	122399887	3.15015	0.0726744
4-Methylpentyl 3-methylbutanoate	S1_154793226	1	154793226	3.9134	0.0668605
4-Methylpentyl 3-methylbutanoate	S1_186522458	1	186522458	3.04992	0.0581395
4-Methylpentyl 3-methylbutanoate	S1_186971213	1	186971213	3.18814	0.107558
4-Methylpentyl 3-methylbutanoate	S1_188062153	1	188062153	3.19977	0.491279
4-Methylpentyl 3-methylbutanoate	S1_188290420	1	188290420	3.83297	0.104651
4-Methylpentyl 3-methylbutanoate	S1_207050633	1	207050633	3.15015	0.0726744
4-Methylpentyl 3-methylbutanoate	S1_238095760	1	238095760	3.24436	0.110465
4-Methylpentyl 3-methylbutanoate	S1_238095796	1	238095796	3.05099	0.0610465
4-Methylpentyl 3-methylbutanoate	S1_238379218	1	238379218	3.15015	0.0726744
4-Methylpentyl 3-methylbutanoate	S1_240765649	1	240765649	3.01514	0.19186
4-Methylpentyl 3-methylbutanoate	S1_241032264	1	241032264	3.05099	0.0610465
4-Methylpentyl 3-methylbutanoate	S2_23223778	2	23223778	3.05099	0.0610465
4-Methylpentyl 3-methylbutanoate	S2_23935324	2	23935324	3.48837	0.0901163
4-Methylpentyl 3-methylbutanoate	S2_36645723	2	36645723	3.42606	0.122093
4-Methylpentyl 3-methylbutanoate	S2_36646800	2	36646800	3.9504	0.125
4-Methylpentyl 3-methylbutanoate	S2_36646827	2	36646827	3.9504	0.125
4-Methylpentyl 3-methylbutanoate	S2_39743356	2	39743356	3.42606	0.122093
4-Methylpentyl 3-methylbutanoate	S2_50062508	2	50062508	3.16847	0.0784884
4-Methylpentyl 3-methylbutanoate	S2_67255894	2	67255894	3.01762	0.311047
4-Methylpentyl 3-methylbutanoate	S2_72921296	2	72921296	3.50234	0.0639535
4-Methylpentyl 3-methylbutanoate	S2_73837695	2	73837695	3.05099	0.0610465
4-Methylpentyl 3-methylbutanoate	S2_73842430	2	73842430	3.05099	0.0610465
4-Methylpentyl 3-methylbutanoate	S2_85634414	2	85634414	3.05099	0.0610465
4-Methylpentyl 3-methylbutanoate	S2_85844115	2	85844115	3.04992	0.0581395
4-Methylpentyl 3-methylbutanoate	S2_94923446	2	94923446	3.15015	0.0726744
4-Methylpentyl 3-methylbutanoate	S2_104510696	2	104510696	3.04383	0.0726744
4-Methylpentyl 3-methylbutanoate	S2_108549105	2	108549105	3.32118	0.0755814
4-Methylpentyl 3-methylbutanoate	S2_125836552	2	125836552	3.50234	0.0639535
4-Methylpentyl 3-methylbutanoate	S2_153554660	2	153554660	3.52553	0.0581395
4-Methylpentyl 3-methylbutanoate	S2_154774544	2	154774544	3.306	0.0813953
4-Methylpentyl 3-methylbutanoate	S2_155298109	2	155298109	3.42694	0.0901163
4-Methylpentyl 3-methylbutanoate	S2_159566141	2	159566141	3.53392	0.0784884
4-Methylpentyl 3-methylbutanoate	S2_162415568	2	162415568	3.34899	0.0377907
4-Methylpentyl 3-methylbutanoate	S2_168474398	2	168474398	3.11823	0.0494186
4-Methylpentyl 3-methylbutanoate	S3_528630	3	528630	3.69229	0.497093
4-Methylpentyl 3-methylbutanoate	S3_631732	3	631732	8.80784	0.497093
4-Methylpentyl 3-methylbutanoate	S3_631756	3	631756	8.80784	0.497093
4-Methylpentyl 3-methylbutanoate	S3_2569847	3	2569847	3.05099	0.0610465
4-Methylpentyl 3-methylbutanoate	S3_2569869	3	2569869	3.05099	0.0610465
4-Methylpentyl 3-methylbutanoate	S3_7869368	3	7869368	4.52277	0.494186
4-Methylpentyl 3-methylbutanoate	S3_9164325	3	9164325	3.05099	0.0610465
4-Methylpentyl 3-methylbutanoate	S3_12987971	3	12987971	3.24308	0.0436047
4-Methylpentyl 3-methylbutanoate	S3_20034915	3	20034915	3.33447	0.165698
4-Methylpentyl 3-methylbutanoate	S3_20599796	3	20599796	4.47577	0.107558
4-Methylpentyl 3-methylbutanoate	S3_26153656	3	26153656	3.10096	0.116279
4-Methylpentyl 3-methylbutanoate	S3_26153693	3	26153693	3.16959	0.0959302
4-Methylpentyl 3-methylbutanoate	S3_32519338	3	32519338	4.18252	0.125
4-Methylpentyl 3-methylbutanoate	S3_32519347	3	32519347	4.18252	0.125
4-Methylpentyl 3-methylbutanoate	S3_40416692	3	40416692	3.24427	0.133721
4-Methylpentyl 3-methylbutanoate	S3_46632882	3	46632882	3.05099	0.0610465
4-Methylpentyl 3-methylbutanoate	S3_48853718	3	48853718	3.00979	0.0668605
4-Methylpentyl 3-methylbutanoate	S3_50809656	3	50809656	3.15366	0.0726744
4-Methylpentyl 3-methylbutanoate	S3_55743543	3	55743543	4.35301	0.119186
4-Methylpentyl 3-methylbutanoate	S3_97002945	3	97002945	4.14548	0.18314
4-Methylpentyl 3-methylbutanoate	S3_155030356	3	155030356	3.46273	0.0436047
4-Methylpentyl 3-methylbutanoate	S3_172994313	3	172994313	3.47483	0.0959302
4-Methylpentyl 3-methylbutanoate	S3_172994329	3	172994329	3.31768	0.0843023
4-Methylpentyl 3-methylbutanoate	S3_172994337	3	172994337	3.79611	0.0959302
4-Methylpentyl 3-methylbutanoate	S3_172994365	3	172994365	3.28854	0.0930233
4-Methylpentyl 3-methylbutanoate	S3_188826926	3	188826926	3.48897	0.0872093
4-Methylpentyl 3-methylbutanoate	S3_190351089	3	190351089	3.66076	0.0755814
4-Methylpentyl 3-methylbutanoate	S3_195488019	3	195488019	3.31599	0.136628
4-Methylpentyl 3-methylbutanoate	S3_207814723	3	207814723	3.10367	0.0959302
4-Methylpentyl 3-methylbutanoate	S3_243206746	3	243206746	4.30736	0.0959302
4-Methylpentyl 3-methylbutanoate	S3_244077525	3	244077525	3.03475	0.0726744
4-Methylpentyl 3-methylbutanoate	S3_248531195	3	248531195	3.05033	0.0697674
4-Methylpentyl 3-methylbutanoate	S3_248531218	3	248531218	3.05033	0.0697674
4-Methylpentyl 3-methylbutanoate	S3_249680250	3	249680250	3.47601	0.0610465
4-Methylpentyl 3-methylbutanoate	S3_249680254	3	249680254	3.47601	0.0610465
4-Methylpentyl 3-methylbutanoate	S3_249680267	3	249680267	3.47601	0.0610465
4-Methylpentyl 3-methylbutanoate	S3_249680268	3	249680268	3.47601	0.0610465
4-Methylpentyl 3-methylbutanoate	S3_249680290	3	249680290	3.74481	0.127907
4-Methylpentyl 3-methylbutanoate	S3_249680298	3	249680298	3.16761	0.0406977
4-Methylpentyl 3-methylbutanoate	S3_249680311	3	249680311	3.47601	0.0610465
4-Methylpentyl 3-methylbutanoate	S3_253671951	3	253671951	3.05099	0.0610465
4-Methylpentyl 3-methylbutanoate	S3_254237461	3	254237461	3.05751	0.0872093
4-Methylpentyl 3-methylbutanoate	S3_255886350	3	255886350	3.24709	0.235465
4-Methylpentyl 3-methylbutanoate	S3_257476796	3	257476796	3.05099	0.0610465
4-Methylpentyl 3-methylbutanoate	S3_258277288	3	258277288	4.73432	0.119186
4-Methylpentyl 3-methylbutanoate	S3_259113755	3	259113755	3.3312	0.0813953
4-Methylpentyl 3-methylbutanoate	S3_261925896	3	261925896	3.05099	0.0610465
4-Methylpentyl 3-methylbutanoate	S3_262049080	3	262049080	3.32118	0.0755814
4-Methylpentyl 3-methylbutanoate	S3_272711595	3	272711595	3.05099	0.0610465
4-Methylpentyl 3-methylbutanoate	S3_273908415	3	273908415	3.42125	0.116279
4-Methylpentyl 3-methylbutanoate	S3_273908424	3	273908424	3.16235	0.0755814
4-Methylpentyl 3-methylbutanoate	S4_3675539	4	3675539	5.01098	0.113372
4-Methylpentyl 3-methylbutanoate	S4_14187448	4	14187448	3.39176	0.165698
4-Methylpentyl 3-methylbutanoate	S4_19407897	4	19407897	8.80784	0.497093
4-Methylpentyl 3-methylbutanoate	S4_19407954	4	19407954	8.80784	0.497093
4-Methylpentyl 3-methylbutanoate	S4_19407969	4	19407969	3.07379	0.494186
4-Methylpentyl 3-methylbutanoate	S4_84412228	4	84412228	3.15053	0.0697674
4-Methylpentyl 3-methylbutanoate	S4_103240603	4	103240603	3.35698	0.174419
4-Methylpentyl 3-methylbutanoate	S4_112065157	4	112065157	3.03031	0.0639535
4-Methylpentyl 3-methylbutanoate	S4_140312622	4	140312622	3.03031	0.0639535
4-Methylpentyl 3-methylbutanoate	S4_149277529	4	149277529	3.03031	0.0639535
4-Methylpentyl 3-methylbutanoate	S4_161157220	4	161157220	3.03031	0.0639535
4-Methylpentyl 3-methylbutanoate	S4_162213636	4	162213636	3.03031	0.0639535
4-Methylpentyl 3-methylbutanoate	S4_203833672	4	203833672	3.63598	0.0784884
4-Methylpentyl 3-methylbutanoate	S4_225759081	4	225759081	3.16988	0.0436047
4-Methylpentyl 3-methylbutanoate	S4_231667551	4	231667551	3.00046	0.197674
4-Methylpentyl 3-methylbutanoate	S5_4814032	5	4814032	3.05099	0.0610465
4-Methylpentyl 3-methylbutanoate	S5_5556406	5	5556406	3.30354	0.0668605
4-Methylpentyl 3-methylbutanoate	S5_15996717	5	15996717	3.30354	0.0668605
4-Methylpentyl 3-methylbutanoate	S5_16405614	5	16405614	3.30354	0.0668605
4-Methylpentyl 3-methylbutanoate	S5_31280623	5	31280623	3.28233	0.0610465
4-Methylpentyl 3-methylbutanoate	S5_41302469	5	41302469	3.05099	0.0610465
4-Methylpentyl 3-methylbutanoate	S5_41673296	5	41673296	3.05099	0.0610465
4-Methylpentyl 3-methylbutanoate	S5_86203115	5	86203115	3.15015	0.0726744
4-Methylpentyl 3-methylbutanoate	S5_103006578	5	103006578	3.81617	0.0639535
4-Methylpentyl 3-methylbutanoate	S5_108224023	5	108224023	3.13803	0.0639535
4-Methylpentyl 3-methylbutanoate	S5_133853731	5	133853731	3.05099	0.0610465
4-Methylpentyl 3-methylbutanoate	S5_141194969	5	141194969	3.05099	0.0610465
4-Methylpentyl 3-methylbutanoate	S5_147311051	5	147311051	3.05099	0.0610465
4-Methylpentyl 3-methylbutanoate	S5_147311097	5	147311097	3.05099	0.0610465
4-Methylpentyl 3-methylbutanoate	S5_174045481	5	174045481	3.16484	0.125
4-Methylpentyl 3-methylbutanoate	S5_187883409	5	187883409	4.12199	0.0668605
4-Methylpentyl 3-methylbutanoate	S5_216906439	5	216906439	4.63569	0.0988372
4-Methylpentyl 3-methylbutanoate	S5_216906490	5	216906490	3.56695	0.0988372
4-Methylpentyl 3-methylbutanoate	S5_222209408	5	222209408	4.0278	0.465116
4-Methylpentyl 3-methylbutanoate	S5_223042726	5	223042726	3.72804	0.0610465
4-Methylpentyl 3-methylbutanoate	S5_223559458	5	223559458	3.15015	0.0726744
4-Methylpentyl 3-methylbutanoate	S5_227482735	5	227482735	3.28739	0.101744
4-Methylpentyl 3-methylbutanoate	S5_228539459	5	228539459	3.15015	0.0726744
4-Methylpentyl 3-methylbutanoate	S5_232864590	5	232864590	3.76854	0.0872093
4-Methylpentyl 3-methylbutanoate	S5_234322945	5	234322945	3.41365	0.104651
4-Methylpentyl 3-methylbutanoate	S6_8201809	6	8201809	3.88131	0.0930233
4-Methylpentyl 3-methylbutanoate	S6_14058595	6	14058595	3.15319	0.0726744
4-Methylpentyl 3-methylbutanoate	S6_26462104	6	26462104	3.71663	0.0784884
4-Methylpentyl 3-methylbutanoate	S6_40158080	6	40158080	3.43063	0.142442
4-Methylpentyl 3-methylbutanoate	S6_40158113	6	40158113	3.28627	0.0813953
4-Methylpentyl 3-methylbutanoate	S6_150620386	6	150620386	3.23471	0.0843023
4-Methylpentyl 3-methylbutanoate	S6_155768566	6	155768566	3.49334	0.0784884
4-Methylpentyl 3-methylbutanoate	S6_220156846	6	220156846	4.1373	0.113372
4-Methylpentyl 3-methylbutanoate	S6_220278958	6	220278958	3.19023	0.264535
4-Methylpentyl 3-methylbutanoate	S6_226542065	6	226542065	3.22654	0.0959302
4-Methylpentyl 3-methylbutanoate	S6_230218365	6	230218365	3.28589	0.0610465
4-Methylpentyl 3-methylbutanoate	S6_230218366	6	230218366	3.28589	0.0610465
4-Methylpentyl 3-methylbutanoate	S6_240033853	6	240033853	5.05881	0.0552326
4-Methylpentyl 3-methylbutanoate	S6_242180749	6	242180749	3.81576	0.116279
4-Methylpentyl 3-methylbutanoate	S6_242180785	6	242180785	3.89051	0.113372
4-Methylpentyl 3-methylbutanoate	S6_244690528	6	244690528	3.44757	0.0697674
4-Methylpentyl 3-methylbutanoate	S6_245613663	6	245613663	3.59769	0.151163
4-Methylpentyl 3-methylbutanoate	S6_245861275	6	245861275	4.3995	0.0755814
4-Methylpentyl 3-methylbutanoate	S6_245861348	6	245861348	3.02381	0.0930233
4-Methylpentyl 3-methylbutanoate	S6_249631302	6	249631302	3.15015	0.0726744
4-Methylpentyl 3-methylbutanoate	S6_249729701	6	249729701	3.01869	0.0203488
4-Methylpentyl 3-methylbutanoate	S6_249988755	6	249988755	3.15015	0.0726744
4-Methylpentyl 3-methylbutanoate	S6_250063184	6	250063184	3.21518	0.255814
4-Methylpentyl 3-methylbutanoate	S7_974805	7	974805	3.81617	0.0639535
4-Methylpentyl 3-methylbutanoate	S7_9524679	7	9524679	3.15129	0.0697674
4-Methylpentyl 3-methylbutanoate	S7_20417547	7	20417547	3.81617	0.0639535
4-Methylpentyl 3-methylbutanoate	S7_25826015	7	25826015	3.12392	0.0639535
4-Methylpentyl 3-methylbutanoate	S7_37950053	7	37950053	3.10453	0.0726744
4-Methylpentyl 3-methylbutanoate	S7_37950054	7	37950054	3.10453	0.0726744
4-Methylpentyl 3-methylbutanoate	S7_96766441	7	96766441	5.08259	0.491279
4-Methylpentyl 3-methylbutanoate	S7_113025878	7	113025878	3.18048	0.0697674
4-Methylpentyl 3-methylbutanoate	S7_134725761	7	134725761	3.16265	0.122093
4-Methylpentyl 3-methylbutanoate	S7_169989446	7	169989446	3.1854	0.482558
4-Methylpentyl 3-methylbutanoate	S7_169989512	7	169989512	3.77998	0.488372
4-Methylpentyl 3-methylbutanoate	S7_172431713	7	172431713	3.31917	0.0784884
4-Methylpentyl 3-methylbutanoate	S7_205074343	7	205074343	3.5378	0.226744
4-Methylpentyl 3-methylbutanoate	S7_205074361	7	205074361	3.5378	0.226744
4-Methylpentyl 3-methylbutanoate	S7_206504162	7	206504162	4.02862	0.122093
4-Methylpentyl 3-methylbutanoate	S7_219073109	7	219073109	3.02342	0.159884
4-Methylpentyl 3-methylbutanoate	S7_221989124	7	221989124	3.05238	0.0930233
4-Methylpentyl 3-methylbutanoate	S7_223821579	7	223821579	3.7575	0.0959302
4-Methylpentyl 3-methylbutanoate	S7_223821648	7	223821648	6.58233	0.0930233
4-Methylpentyl 3-methylbutanoate	S7_228195229	7	228195229	3.87058	0.494186
4-Methylpentyl 3-methylbutanoate	S7_228195232	7	228195232	3.64875	0.497093
4-Methylpentyl 3-methylbutanoate	S7_228195244	7	228195244	3.87058	0.494186
4-Methylpentyl 3-methylbutanoate	S8_1657356	8	1657356	5.78696	0.494186
4-Methylpentyl 3-methylbutanoate	S8_1657374	8	1657374	5.78696	0.494186
4-Methylpentyl 3-methylbutanoate	S8_1657389	8	1657389	5.78696	0.494186
4-Methylpentyl 3-methylbutanoate	S8_9080626	8	9080626	3.15015	0.0726744
4-Methylpentyl 3-methylbutanoate	S8_11468436	8	11468436	3.1294	0.0813953
4-Methylpentyl 3-methylbutanoate	S8_22274579	8	22274579	3.18182	0.0726744
4-Methylpentyl 3-methylbutanoate	S8_23273396	8	23273396	3.32673	0.122093
4-Methylpentyl 3-methylbutanoate	S8_42036916	8	42036916	3.74588	0.116279
4-Methylpentyl 3-methylbutanoate	S8_103898992	8	103898992	3.05099	0.0610465
4-Methylpentyl 3-methylbutanoate	S8_118558898	8	118558898	3.39321	0.0610465
4-Methylpentyl 3-methylbutanoate	S8_132543762	8	132543762	3.75277	0.0697674
4-Methylpentyl 3-methylbutanoate	S8_184889207	8	184889207	3.20511	0.0639535
4-Methylpentyl 3-methylbutanoate	S8_184889261	8	184889261	3.20511	0.0639535
4-Methylpentyl 3-methylbutanoate	S8_185850325	8	185850325	3.75652	0.0755814
4-Methylpentyl 3-methylbutanoate	S8_188882979	8	188882979	3.25842	0.0668605
4-Methylpentyl 3-methylbutanoate	S8_190503238	8	190503238	3.23272	0.0436047
4-Methylpentyl 3-methylbutanoate	S8_192620978	8	192620978	3.06426	0.0494186
4-Methylpentyl 3-methylbutanoate	S9_3618893	9	3618893	4.36628	0.479651
4-Methylpentyl 3-methylbutanoate	S9_3618896	9	3618896	4.47918	0.491279
4-Methylpentyl 3-methylbutanoate	S9_14740264	9	14740264	3.07379	0.494186
4-Methylpentyl 3-methylbutanoate	S10_3802094	10	3802094	3.62874	0.0959302
4-Methylpentyl 3-methylbutanoate	S10_3955532	10	3955532	3.07422	0.0755814
4-Methylpentyl 3-methylbutanoate	S10_149349521	10	149349521	3.06901	0.0465116
4-Methylpentyl 3-methylbutanoate	S10_149349527	10	149349527	3.06901	0.0465116
4-Methylpentyl 3-methylbutanoate	S10_167663569	10	167663569	4.33641	0.113372
4-Methylpentyl 3-methylbutanoate	S10_178750140	10	178750140	3.09406	0.0610465
4-Methylpentyl 3-methylbutanoate	S10_194840875	10	194840875	3.05201	0.494186
4-Methylpentyl 3-methylbutanoate	S10_205322380	10	205322380	3.03141	0.0552326
4-Methylpentyl 3-methylbutanoate	S10_223286292	10	223286292	3.37966	0.133721
4-Methylpentyl 3-methylbutanoate	S11_1346662	11	1346662	3.29204	0.177326
4-Methylpentyl 3-methylbutanoate	S11_1485318	11	1485318	3.05099	0.0610465
4-Methylpentyl 3-methylbutanoate	S11_4503988	11	4503988	3.35676	0.0726744
4-Methylpentyl 3-methylbutanoate	S11_10214790	11	10214790	3.99814	0.363372
4-Methylpentyl 3-methylbutanoate	S11_10214810	11	10214810	3.99814	0.363372
4-Methylpentyl 3-methylbutanoate	S11_10214821	11	10214821	3.99814	0.363372
4-Methylpentyl 3-methylbutanoate	S11_15286080	11	15286080	3.05099	0.0610465
4-Methylpentyl 3-methylbutanoate	S11_19221194	11	19221194	3.50234	0.0639535
4-Methylpentyl 3-methylbutanoate	S11_28633156	11	28633156	3.0595	0.101744
4-Methylpentyl 3-methylbutanoate	S11_29212599	11	29212599	3.46186	0.0377907
4-Methylpentyl 3-methylbutanoate	S11_29212619	11	29212619	3.46186	0.0377907
4-Methylpentyl 3-methylbutanoate	S11_51472532	11	51472532	4.0536	0.0843023
4-Methylpentyl 3-methylbutanoate	S11_51474978	11	51474978	3.6532	0.0639535
4-Methylpentyl 3-methylbutanoate	S11_103323774	11	103323774	3.0758	0.0959302
4-Methylpentyl 3-methylbutanoate	S11_149692875	11	149692875	3.14422	0.0639535
4-Methylpentyl 3-methylbutanoate	S11_189703033	11	189703033	3.05844	0.0697674
4-Methylpentyl 3-methylbutanoate	S11_206136300	11	206136300	3.07379	0.494186
4-Methylpentyl 3-methylbutanoate	S11_215422870	11	215422870	3.00064	0.145349
4-Methylpentyl 3-methylbutanoate	S11_237409308	11	237409308	3.41439	0.0232558
4-Methylpentyl 3-methylbutanoate	S12_2833212	12	2833212	4.03597	0.401163
4-Methylpentyl 3-methylbutanoate	S12_7381408	12	7381408	3.18581	0.0639535
4-Methylpentyl 3-methylbutanoate	S12_16550880	12	16550880	3.69844	0.171512
4-Methylpentyl 3-methylbutanoate	S12_65073225	12	65073225	3.39823	0.438953
4-Methylpentyl 3-methylbutanoate	S12_213785355	12	213785355	8.80784	0.497093
4-Methylpentyl 3-methylbutanoate	S12_220931076	12	220931076	8.80784	0.497093
4-Methylpentyl 3-methylbutanoate	S12_220931088	12	220931088	8.80784	0.497093
4-Methylpentyl 3-methylbutanoate	S12_220931112	12	220931112	8.80784	0.497093
4-Methylpentyl 3-methylbutanoate	S12_220931118	12	220931118	8.80784	0.497093
4-Methylpentyl 3-methylbutanoate	S12_225423638	12	225423638	3.04643	0.252907
4-Methylpentyl 4-methylpentanoate	S1_10901296	1	10901296	3.25285	0.0610465
4-Methylpentyl 4-methylpentanoate	S1_44111456	1	44111456	3.15196	0.0872093
4-Methylpentyl 4-methylpentanoate	S1_74159962	1	74159962	3.87732	0.0581395
4-Methylpentyl 4-methylpentanoate	S1_74234707	1	74234707	3.59886	0.0697674
4-Methylpentyl 4-methylpentanoate	S1_177126984	1	177126984	3.50531	0.0872093
4-Methylpentyl 4-methylpentanoate	S1_188062153	1	188062153	4.41366	0.491279
4-Methylpentyl 4-methylpentanoate	S1_188765273	1	188765273	3.18123	0.127907
4-Methylpentyl 4-methylpentanoate	S1_188876454	1	188876454	4.14684	0.156977
4-Methylpentyl 4-methylpentanoate	S1_192699766	1	192699766	3.44589	0.127907
4-Methylpentyl 4-methylpentanoate	S1_192699820	1	192699820	3.8121	0.0988372
4-Methylpentyl 4-methylpentanoate	S1_210105643	1	210105643	4.40219	0.15407
4-Methylpentyl 4-methylpentanoate	S2_67255894	2	67255894	3.25	0.311047
4-Methylpentyl 4-methylpentanoate	S2_162698093	2	162698093	3.14784	0.113372
4-Methylpentyl 4-methylpentanoate	S3_528630	3	528630	6.67309	0.497093
4-Methylpentyl 4-methylpentanoate	S3_631732	3	631732	10.2743	0.497093
4-Methylpentyl 4-methylpentanoate	S3_631756	3	631756	10.2743	0.497093
4-Methylpentyl 4-methylpentanoate	S3_2129257	3	2129257	3.32382	0.0668605
4-Methylpentyl 4-methylpentanoate	S3_2129288	3	2129288	3.32382	0.0668605
4-Methylpentyl 4-methylpentanoate	S3_2193729	3	2193729	3.00899	0.0581395
4-Methylpentyl 4-methylpentanoate	S3_2235283	3	2235283	3.39609	0.0552326
4-Methylpentyl 4-methylpentanoate	S3_5233695	3	5233695	4.37725	0.0610465
4-Methylpentyl 4-methylpentanoate	S3_6929350	3	6929350	4.25132	0.0959302
4-Methylpentyl 4-methylpentanoate	S3_7869368	3	7869368	5.38753	0.494186
4-Methylpentyl 4-methylpentanoate	S3_8537453	3	8537453	3.74506	0.0813953
4-Methylpentyl 4-methylpentanoate	S3_8549355	3	8549355	3.882	0.0523256
4-Methylpentyl 4-methylpentanoate	S3_9256873	3	9256873	3.92692	0.0639535
4-Methylpentyl 4-methylpentanoate	S3_9975285	3	9975285	3.81195	0.0610465
4-Methylpentyl 4-methylpentanoate	S3_9977401	3	9977401	3.49459	0.133721
4-Methylpentyl 4-methylpentanoate	S3_9977433	3	9977433	3.49459	0.133721
4-Methylpentyl 4-methylpentanoate	S3_11049634	3	11049634	3.74657	0.0697674
4-Methylpentyl 4-methylpentanoate	S3_11434825	3	11434825	3.36815	0.0610465
4-Methylpentyl 4-methylpentanoate	S3_11434847	3	11434847	3.40644	0.0639535
4-Methylpentyl 4-methylpentanoate	S3_11947706	3	11947706	4.40288	0.0610465
4-Methylpentyl 4-methylpentanoate	S3_12591105	3	12591105	4.53281	0.0988372
4-Methylpentyl 4-methylpentanoate	S3_12861435	3	12861435	4.78888	0.0639535
4-Methylpentyl 4-methylpentanoate	S3_12861452	3	12861452	4.52744	0.0697674
4-Methylpentyl 4-methylpentanoate	S3_12861488	3	12861488	4.52744	0.0697674
4-Methylpentyl 4-methylpentanoate	S3_13458979	3	13458979	3.40644	0.0639535
4-Methylpentyl 4-methylpentanoate	S3_13620484	3	13620484	3.00899	0.0581395
4-Methylpentyl 4-methylpentanoate	S3_13621136	3	13621136	4.04321	0.133721
4-Methylpentyl 4-methylpentanoate	S3_13632031	3	13632031	3.84707	0.0552326
4-Methylpentyl 4-methylpentanoate	S3_14824968	3	14824968	3.49459	0.133721
4-Methylpentyl 4-methylpentanoate	S3_120032451	3	120032451	3.05561	0.110465
4-Methylpentyl 4-methylpentanoate	S3_239905253	3	239905253	3.22665	0.311047
4-Methylpentyl 4-methylpentanoate	S3_240050694	3	240050694	3.43291	0.0697674
4-Methylpentyl 4-methylpentanoate	S3_249680250	3	249680250	3.08093	0.0610465
4-Methylpentyl 4-methylpentanoate	S3_249680254	3	249680254	3.08093	0.0610465
4-Methylpentyl 4-methylpentanoate	S3_249680267	3	249680267	3.08093	0.0610465
4-Methylpentyl 4-methylpentanoate	S3_249680268	3	249680268	3.08093	0.0610465
4-Methylpentyl 4-methylpentanoate	S3_249680311	3	249680311	3.08093	0.0610465
4-Methylpentyl 4-methylpentanoate	S3_254418164	3	254418164	3.47521	0.133721
4-Methylpentyl 4-methylpentanoate	S3_255819478	3	255819478	3.70315	0.380814
4-Methylpentyl 4-methylpentanoate	S3_255886344	3	255886344	3.6583	0.171512
4-Methylpentyl 4-methylpentanoate	S3_255886350	3	255886350	4.92523	0.235465
4-Methylpentyl 4-methylpentanoate	S4_5114634	4	5114634	3.32725	0.209302
4-Methylpentyl 4-methylpentanoate	S4_5114636	4	5114636	3.01603	0.206395
4-Methylpentyl 4-methylpentanoate	S4_5114639	4	5114639	3.32725	0.209302
4-Methylpentyl 4-methylpentanoate	S4_5114643	4	5114643	3.58809	0.258721
4-Methylpentyl 4-methylpentanoate	S4_5114650	4	5114650	3.36213	0.212209
4-Methylpentyl 4-methylpentanoate	S4_5114651	4	5114651	3.32725	0.209302
4-Methylpentyl 4-methylpentanoate	S4_19407897	4	19407897	10.2743	0.497093
4-Methylpentyl 4-methylpentanoate	S4_19407954	4	19407954	10.2743	0.497093
4-Methylpentyl 4-methylpentanoate	S4_19407969	4	19407969	5.10486	0.494186
4-Methylpentyl 4-methylpentanoate	S4_141487515	4	141487515	3.13736	0.0465116
4-Methylpentyl 4-methylpentanoate	S4_141487517	4	141487517	3.13736	0.0465116
4-Methylpentyl 4-methylpentanoate	S4_186173952	4	186173952	4.07549	0.0581395
4-Methylpentyl 4-methylpentanoate	S4_222787440	4	222787440	3.02934	0.0726744
4-Methylpentyl 4-methylpentanoate	S5_4388201	5	4388201	3.22275	0.0581395
4-Methylpentyl 4-methylpentanoate	S5_163117130	5	163117130	3.69575	0.159884
4-Methylpentyl 4-methylpentanoate	S5_233076780	5	233076780	3.01706	0.136628
4-Methylpentyl 4-methylpentanoate	S5_233918546	5	233918546	3.65669	0.0552326
4-Methylpentyl 4-methylpentanoate	S5_233918574	5	233918574	3.65669	0.0552326
4-Methylpentyl 4-methylpentanoate	S6_211480463	6	211480463	3.08605	0.127907
4-Methylpentyl 4-methylpentanoate	S6_211480482	6	211480482	3.06968	0.127907
4-Methylpentyl 4-methylpentanoate	S6_211909863	6	211909863	3.59312	0.107558
4-Methylpentyl 4-methylpentanoate	S6_227060708	6	227060708	3.7866	0.0697674
4-Methylpentyl 4-methylpentanoate	S6_227378493	6	227378493	3.00269	0.171512
4-Methylpentyl 4-methylpentanoate	S6_228475447	6	228475447	3.23619	0.0959302
4-Methylpentyl 4-methylpentanoate	S6_228475467	6	228475467	3.23619	0.0959302
4-Methylpentyl 4-methylpentanoate	S6_240033853	6	240033853	3.34582	0.0552326
4-Methylpentyl 4-methylpentanoate	S6_244419481	6	244419481	3.04392	0.0552326
4-Methylpentyl 4-methylpentanoate	S6_244449306	6	244449306	3.03559	0.255814
4-Methylpentyl 4-methylpentanoate	S6_245613663	6	245613663	3.8771	0.151163
4-Methylpentyl 4-methylpentanoate	S6_245614253	6	245614253	3.43065	0.19186
4-Methylpentyl 4-methylpentanoate	S6_245861275	6	245861275	4.57053	0.0755814
4-Methylpentyl 4-methylpentanoate	S6_245861330	6	245861330	3.18734	0.0843023
4-Methylpentyl 4-methylpentanoate	S6_246862032	6	246862032	3.39165	0.104651
4-Methylpentyl 4-methylpentanoate	S7_942474	7	942474	3.09979	0.0813953
4-Methylpentyl 4-methylpentanoate	S7_1091283	7	1091283	3.62335	0.0784884
4-Methylpentyl 4-methylpentanoate	S7_9524679	7	9524679	3.33194	0.0697674
4-Methylpentyl 4-methylpentanoate	S7_11972278	7	11972278	3.36052	0.232558
4-Methylpentyl 4-methylpentanoate	S7_169989512	7	169989512	3.50435	0.488372
4-Methylpentyl 4-methylpentanoate	S7_228195199	7	228195199	3.30745	0.491279
4-Methylpentyl 4-methylpentanoate	S7_228195200	7	228195200	3.30745	0.491279
4-Methylpentyl 4-methylpentanoate	S7_228195202	7	228195202	3.30745	0.491279
4-Methylpentyl 4-methylpentanoate	S7_228195205	7	228195205	3.30745	0.491279
4-Methylpentyl 4-methylpentanoate	S7_228195211	7	228195211	3.30745	0.491279
4-Methylpentyl 4-methylpentanoate	S7_228195229	7	228195229	4.66678	0.494186
4-Methylpentyl 4-methylpentanoate	S7_228195232	7	228195232	4.17783	0.497093
4-Methylpentyl 4-methylpentanoate	S7_228195244	7	228195244	4.66678	0.494186
4-Methylpentyl 4-methylpentanoate	S8_1657356	8	1657356	6.09553	0.494186
4-Methylpentyl 4-methylpentanoate	S8_1657357	8	1657357	3.91423	0.491279
4-Methylpentyl 4-methylpentanoate	S8_1657364	8	1657364	3.91423	0.491279
4-Methylpentyl 4-methylpentanoate	S8_1657374	8	1657374	6.09553	0.494186
4-Methylpentyl 4-methylpentanoate	S8_1657381	8	1657381	3.91423	0.491279
4-Methylpentyl 4-methylpentanoate	S8_1657389	8	1657389	6.09553	0.494186
4-Methylpentyl 4-methylpentanoate	S8_1657391	8	1657391	3.91423	0.491279
4-Methylpentyl 4-methylpentanoate	S8_1657402	8	1657402	4.25377	0.497093
4-Methylpentyl 4-methylpentanoate	S8_15787589	8	15787589	3.28348	0.232558
4-Methylpentyl 4-methylpentanoate	S8_184788519	8	184788519	3.45944	0.0697674
4-Methylpentyl 4-methylpentanoate	S8_184788541	8	184788541	3.45944	0.0697674
4-Methylpentyl 4-methylpentanoate	S8_184788569	8	184788569	3.45944	0.0697674
4-Methylpentyl 4-methylpentanoate	S9_1522543	9	1522543	3.4985	0.0843023
4-Methylpentyl 4-methylpentanoate	S9_1536953	9	1536953	3.07215	0.0901163
4-Methylpentyl 4-methylpentanoate	S9_1538686	9	1538686	3.09888	0.0813953
4-Methylpentyl 4-methylpentanoate	S9_1606173	9	1606173	4.2151	0.0813953
4-Methylpentyl 4-methylpentanoate	S9_1628176	9	1628176	4.2402	0.255814
4-Methylpentyl 4-methylpentanoate	S9_14740263	9	14740263	3.3869	0.491279
4-Methylpentyl 4-methylpentanoate	S9_14740264	9	14740264	5.10486	0.494186
4-Methylpentyl 4-methylpentanoate	S9_88319939	9	88319939	3.52085	0.0145349
4-Methylpentyl 4-methylpentanoate	S9_167852278	9	167852278	3.54634	0.130814
4-Methylpentyl 4-methylpentanoate	S9_240876173	9	240876173	3.30206	0.110465
4-Methylpentyl 4-methylpentanoate	S9_240876221	9	240876221	3.30206	0.110465
4-Methylpentyl 4-methylpentanoate	S10_23537102	10	23537102	3.55521	0.0668605
4-Methylpentyl 4-methylpentanoate	S10_51329255	10	51329255	3.39488	0.139535
4-Methylpentyl 4-methylpentanoate	S10_51329427	10	51329427	3.08598	0.18314
4-Methylpentyl 4-methylpentanoate	S10_51329548	10	51329548	3.23902	0.174419
4-Methylpentyl 4-methylpentanoate	S10_51354459	10	51354459	3.77042	0.136628
4-Methylpentyl 4-methylpentanoate	S10_162882290	10	162882290	3.89581	0.0581395
4-Methylpentyl 4-methylpentanoate	S10_207147710	10	207147710	3.47562	0.122093
4-Methylpentyl 4-methylpentanoate	S10_209115668	10	209115668	3.00257	0.0755814
4-Methylpentyl 4-methylpentanoate	S11_3546889	11	3546889	3.43753	0.0377907
4-Methylpentyl 4-methylpentanoate	S11_3546897	11	3546897	3.43753	0.0377907
4-Methylpentyl 4-methylpentanoate	S11_3546923	11	3546923	3.43753	0.0377907
4-Methylpentyl 4-methylpentanoate	S11_3546929	11	3546929	3.43753	0.0377907
4-Methylpentyl 4-methylpentanoate	S11_3546963	11	3546963	3.43753	0.0377907
4-Methylpentyl 4-methylpentanoate	S11_10626296	11	10626296	3.2587	0.0145349
4-Methylpentyl 4-methylpentanoate	S11_19095087	11	19095087	3.13184	0.130814
4-Methylpentyl 4-methylpentanoate	S11_19096860	11	19096860	3.61111	0.0988372
4-Methylpentyl 4-methylpentanoate	S11_29212599	11	29212599	3.93321	0.0377907
4-Methylpentyl 4-methylpentanoate	S11_29212619	11	29212619	3.93321	0.0377907
4-Methylpentyl 4-methylpentanoate	S11_206136300	11	206136300	5.10486	0.494186
4-Methylpentyl 4-methylpentanoate	S11_247013282	11	247013282	3.83708	0.0639535
4-Methylpentyl 4-methylpentanoate	S12_213785355	12	213785355	10.2743	0.497093
4-Methylpentyl 4-methylpentanoate	S12_220931076	12	220931076	10.2743	0.497093
4-Methylpentyl 4-methylpentanoate	S12_220931088	12	220931088	10.2743	0.497093
4-Methylpentyl 4-methylpentanoate	S12_220931112	12	220931112	10.2743	0.497093
4-Methylpentyl 4-methylpentanoate	S12_220931118	12	220931118	10.2743	0.497093

## Sheet: Table S7.
Table S7 Details of significant genes identified by TWAS with matching lead SNPs from GWAS, including chromosomal location, effect size, and functional annotation
Trait	Gene ID	P-value	LogP-value	Chromosome	Gene from	Gene To	Gene function	abbreviation	Lead SNP from GWAS
Capsaicin	CC.CCv1.2.scaffold1491.1	7.4895e-08	7.12555	1	285901	290145	Alcohol dehydrogenase 1
Capsaicin	CC.CCv1.2.scaffold1124.24	0.00016098	3.79323	1	707966	709590	dof zinc finger
Capsaicin	CC.CCv1.2.scaffold1034.9	2.3896e-06	5.62167	1	3091245	3098455	SUN domain-containing protein
Capsaicin	CC.CCv1.2.scaffold1034.17	7.0439e-07	6.15219	1	3154661	3158067	3-oxoacyl-(acyl-carrier-protein) synthase [Capsicum	ACP
Capsaicin	CC.CCv1.2.scaffold1034.20	6.6012e-07	6.18038	1	3193895	3198340	3-oxoacyl-[acyl-carrier-protein] synthase I,	ACP
Capsaicin	CC.CCv1.2.scaffold1034.21	0.00021787	3.6618	1	3200714	3205087	3-oxoacyl-[acyl-carrier-protein] synthase I,	ACP
Capsaicin	CC.CCv1.2.scaffold827.16	0.00033461	3.47546	1	3815282	3820856	mitochondrial adenine nucleotide
Capsaicin	CC.CCv1.2.scaffold683.13	7.831e-05	4.10618	1	7383201	7390021	protein TPX2 isoform
Capsaicin	CC.CCv1.2.scaffold1075.12	1.4072e-06	5.85164	1	9027156	9030799	4-coumarate--CoA ligase-like 3	4CL	S1_8206607, S1_8206633
Capsaicin	CC.CCv1.2.scaffold1300.8	0.00020915	3.67954	1	10183701	10190583	transaldolase isoform X1
Capsaicin	CC.CCv1.2.scaffold412.22	0.00039978	3.39818	1	22113408	22117452	Tocopherol O-methyltransferase, chloroplastic
Capsaicin	CC.CCv1.2.scaffold217.10	0.00031595	3.50038	1	45821444	45823953	BTB/POZ domain-containing protein
Capsaicin	CC.CCv1.2.scaffold101.26	5.6859e-05	4.2452	1	52392593	52398972	3-phosphoshikimate 1-carboxyvinyltransferase, chloroplastic
Capsaicin	CC.CCv1.2.scaffold101.102	3.8735e-05	4.4119	1	53855899	53857330	peroxisomal membrane protein
Capsaicin	CC.CCv1.2.scaffold101.120	2.0766e-06	5.68265	1	54144506	54151441	Peroxisome biogenesis protein
Capsaicin	CC.CCv1.2.scaffold101.144	1.5943e-05	4.79743	1	54586526	54588907	cytochrome P450 704C1-like	CYP450
Capsaicin	CC.CCv1.2.scaffold101.171	0.00069877	3.15567	1	56317269	56319659	aspartyl protease family
Capsaicin	CC.CCv1.2.scaffold363.30	5.3667e-05	4.27029	1	63744766	63754068	DEAD-box ATP-dependent RNA
Capsaicin	CC.CCv1.2.scaffold218.27	5.7268e-06	5.24209	1	67609105	67618998	cysteine proteinase inhibitor
Capsaicin	CC.CCv1.2.scaffold218.35	0.00054099	3.26681	1	68145176	68151178	Protein argonaute 9
Capsaicin	CC.CCv1.2.scaffold543.1	6.8787e-08	7.16249	1	73959041	73961910	Protein kinase G11A
Capsaicin	CC.CCv1.2.scaffold189.28	9.5644e-07	6.01934	1	91100210	91108419	7-dehydrocholesterol reductase [Capsicum
Capsaicin	CC.CCv1.2.scaffold93.10	0.00020907	3.67971	1	95879931	95885019	ATP-citrate synthase beta
Capsaicin	CC.CCv1.2.scaffold86.1	0.00016711	3.777	1	115496376	115496781	T-complex protein 1
Capsaicin	CC.CCv1.2.scaffold112.30	0.00016322	3.78723	1	124498564	124500517	acyl carrier protein	ACP	S1_124428416
Capsaicin	CC.CCv1.2.scaffold112.31	1.9834e-07	6.70259	1	124615649	124619503	Vesicle-associated protein 45717
Capsaicin	CC.CCv1.2.scaffold1123.5	4.689e-08	7.32892	1	199934281	199937577	Galactinol--sucrose galactosyltransferase [Capsicum
Capsaicin	CC.CCv1.2.scaffold270.7	0.00036983	3.432	1	207114787	207116426	putative WRKY transcription
Capsaicin	CC.CCv1.2.scaffold796.1	0.00010627	3.97359	1	210100643	210105740	Transcription repressor MYB6
Capsaicin	CC.CCv1.2.scaffold345.76	1.6732e-08	7.77645	1	238619334	238624203	Protein ECERIFERUM 1
Capsaicin	CC.CCv1.2.scaffold345.79	1.8908e-07	6.72335	1	238658200	238665678	Protein ECERIFERUM 1
Capsaicin	CC.CCv1.2.scaffold345.80	2.583e-09	8.58788	1	238680243	238684963	Protein CER1-like 1
Capsaicin	CC.CCv1.2.scaffold345.81	7.5138e-08	7.12414	1	238733368	238738127	Protein CER1-like 1
Capsaicin	CC.CCv1.2.scaffold703.38	1.0624e-05	4.97371	1	240378135	240380167	SPX domain-containing protein
Capsaicin	CC.CCv1.2.scaffold703.19	3.2248e-07	6.4915	1	240862356	240863778	hypothetical protein CQW23_03056
Capsaicin	CC.CCv1.2.scaffold703.8	3.564e-08	7.44806	1	241065293	241071497	carotenoid cleavage dioxygenase
Capsaicin	CC.CCv1.2.scaffold33.38	0.00042135	3.37536	2	25374126	25380046	3-ketoacyl-CoA synthase 6
Capsaicin	CC.CCv1.2.scaffold341.2	1.2908e-08	7.88914	2	71901768	71913902	putative aldehyde dehydrogenase
Capsaicin	CC.CCv1.2.scaffold341.3	7.5027e-09	8.12478	2	71915313	71919578	putative aldehyde dehydrogenase
Capsaicin	CC.CCv1.2.scaffold462.15	1.7802e-07	6.74953	2	81520951	81530848	putative acyl-activating enzyme	AAE
Capsaicin	CC.CCv1.2.scaffold192.34	3.2274e-08	7.49115	2	91643236	91643551	putative ADP-ribosylation factor
Capsaicin	CC.CCv1.2.scaffold1285.1	0.00045775	3.33937	2	108603413	108608629	putative galacturonosyltransferase 13-like
Capsaicin	CC.CCv1.2.scaffold671.31	0.00056026	3.25161	2	124596622	124597474	putative exopolygalacturonase-like [Capsicum		S2_124550640, S2_124563625
Capsaicin	CC.CCv1.2.scaffold930.12	0.00032665	3.48592	2	126505910	126506360	ankyrin protein kinase		S2_127140109, S2_127151502, S2_127172621
Capsaicin	CC.CCv1.2.scaffold930.2	1.0645e-07	6.97285	2	126833101	126838280	Katanin p60 ATPase-containing		S2_127140109, S2_127151502, S2_127172621
Capsaicin	CC.CCv1.2.scaffold386.4	0.00023023	3.63784	2	133988467	133989610	putative ABC transporter
Capsaicin	CC.CCv1.2.scaffold927.21	0.00074033	3.13057	2	139123203	139133736	hypothetical protein BC332_04542		S2_138181957
Capsaicin	CC.CCv1.2.scaffold675.44	0.00021624	3.66506	2	141014138	141027177	putative nudix hydrolase
Capsaicin	CC.CCv1.2.scaffold1238.15	1.762e-06	5.75399	2	142956205	142960824	putative organ-specific protein
Capsaicin	CC.CCv1.2.scaffold1180.25	1.7277e-07	6.76253	2	143414197	143414656	glycine-rich protein DOT1
Capsaicin	CC.CCv1.2.scaffold1451.9	6.3012e-06	5.20058	2	146569966	146572574	putative NAD(P)H dehydrogenase
Capsaicin	CC.CCv1.2.scaffold266.71	1.0976e-05	4.95956	2	149593796	149595467	acyltransferase [Capsicum frutescens]	AT3 (Pun-1)	S2_148741173, S2_149142027
Capsaicin	CC.CCv1.2.scaffold266.72	0.00044893	3.34782	2	149618376	149620372	putative deacetylvindoline O-acetyltransferase-like	AT3 (Pun-1)	S2_148741173, S2_149142027
Capsaicin	CC.CCv1.2.scaffold266.114	1.8465e-05	4.73365	2	150086238	150087064	putative acyl-activating enzyme	AAE	S2_149142027
Capsaicin	CC.CCv1.2.scaffold266.117	0.00071936	3.14305	2	150143033	150144981	putative acyl-activating enzyme	AAE	S2_149142027
Capsaicin	CC.CCv1.2.scaffold266.137	0.00022767	3.64269	2	150336921	150338365	Protein REVEILLE 2		S2_149142027
Capsaicin	CC.CCv1.2.scaffold494.49	4.3112e-11	10.3654	2	153066495	153072991	putative acyl-activating enzyme	AAE
Capsaicin	CC.CCv1.2.scaffold494.111	3.4468e-09	8.46258	2	153882951	153884862	GDSL esterase/lipase At5g33370	GELP
Capsaicin	CC.CCv1.2.scaffold1038.16	1.4568e-09	8.8366	2	154254817	154259676	MLO-like protein 4
Capsaicin	CC.CCv1.2.scaffold271.7	1.4333e-05	4.84366	2	154778649	154780469	3-ketoacyl-CoA synthase 6
Capsaicin	CC.CCv1.2.scaffold271.108	3.3873e-06	5.47015	2	156324108	156324477	hypothetical protein FXO38_03398
Capsaicin	CC.CCv1.2.scaffold271.144	1.1183e-09	8.95144	2	156814797	156816350	transcription factor ICE1-like
Capsaicin	CC.CCv1.2.scaffold271.149	3.1769e-08	7.498	2	156909959	156915906	aldehyde dehydrogenase family
Capsaicin	CC.CCv1.2.scaffold1103.23	0.00051085	3.29171	2	159463814	159467212	SUMO-conjugating enzyme UBC9
Capsaicin	CC.CCv1.2.scaffold1103.26	0.00047824	3.32035	2	159515800	159517923	AP2 transcription factor	AP2
Capsaicin	CC.CCv1.2.scaffold734.13	0.00073411	3.13424	2	160568596	160574790	Nodulation receptor kinase
Capsaicin	CC.CCv1.2.scaffold1386.2	0.0007244	3.14002	2	161218442	161227449	putative domain-containing protein-like
Capsaicin	CC.CCv1.2.scaffold1386.20	0.00041673	3.38015	2	161399906	161403648	Heptahelical transmembrane protein
Capsaicin	CC.CCv1.2.scaffold632.9	0.00032148	3.49285	2	161591441	161594906	Cyclin dependent kinase
Capsaicin	CC.CCv1.2.scaffold632.16	4.1275e-06	5.38431	2	161755732	161758517	hypothetical protein BC332_05696
Capsaicin	CC.CCv1.2.scaffold632.36	0.00080312	3.09522	2	162096017	162098283	Geraniol 8-hydroxylase [Capsicum
Capsaicin	CC.CCv1.2.scaffold632.59	0.00030721	3.51256	2	162499536	162499728	putative cold-regulated plasma		S2_163138804, S2_163138806, S2_163138808
Capsaicin	CC.CCv1.2.scaffold632.60	3.9585e-06	5.40247	2	162505505	162507794	BTB/POZ domain-containing protein		S2_163138804, S2_163138806, S2_163138808
Capsaicin	CC.CCv1.2.scaffold559.76	5.8112e-05	4.23573	2	163923035	163928765	putative methylesterase 13,		S2_163138804, S2_163138806, S2_163138808
Capsaicin	CC.CCv1.2.scaffold559.78	5.6464e-10	9.24823	2	164000930	164001815	Transcription factor TCP17		S2_163138804, S2_163138806, S2_163138808
Capsaicin	CC.CCv1.2.scaffold1046.27	3.4966e-07	6.45635	2	165280297	165285842	Alpha-dioxygenase 1 [Capsicum	DOX1	S2_164596256, S2_164599673, S2_164599732, S2_164599873, S2_164600095, S2_164600122, S2_164624926, S2_164624941, S2_164646890, S2_165672511
Capsaicin	CC.CCv1.2.scaffold1233.12	0.00012813	3.89235	2	168047079	168053581	putative glucuronokinase 2
Capsaicin	CC.CCv1.2.scaffold1569.3	1.2643e-05	4.89815	2	168581826	168584370	very-long-chain 3-oxoacyl-CoA reductase
Capsaicin	CC.CCv1.2.scaffold666.79	4.401e-05	4.35645	2	168960505	168964579	putative amine oxidase
Capsaicin	CC.CCv1.2.scaffold912.29	0.00014256	3.846	3	2805694	2809159	pirin-like protein [Capsicum
Capsaicin	CC.CCv1.2.scaffold1153.9	7.5118e-07	6.12426	3	3413056	3413893	putative germacrene C
Capsaicin	CC.CCv1.2.scaffold1326.1	4.6371e-06	5.33375	3	8095819	8100557	3-ketoacyl-CoA thiolase B,	ACP	S3_8480493, S3_8480551, S3_8480580, S3_8547683, S3_9226461
Capsaicin	CC.CCv1.2.scaffold1119.7	1.2294e-05	4.91031	3	11290112	11291158	Pathogenesis-related protein STH-21
Capsaicin	CC.CCv1.2.scaffold1119.8	6.5378e-09	8.18457	3	11327336	11328242	pathogenesis-related protein STH-21
Capsaicin	CC.CCv1.2.scaffold551.6	3.618e-07	6.44153	3	12983857	12984380	hypothetical protein BC332_06688
Capsaicin	CC.CCv1.2.scaffold551.7	3.9766e-10	9.40049	3	12987291	12989431	tuberculostearic acid methyltransferase
Capsaicin	CC.CCv1.2.scaffold551.28	5.6165e-09	8.25053	3	13589168	13594641	long-chain-alcohol oxidase FAO1
Capsaicin	CC.CCv1.2.scaffold1052.24	4.7062e-06	5.32733	3	18479354	18480506	Germin-like protein subfamily
Capsaicin	CC.CCv1.2.scaffold708.29	2.2123e-05	4.65516	3	19574239	19576758	Geraniol 8-hydroxylase [Capsicum
Capsaicin	CC.CCv1.2.scaffold708.5	1.2194e-06	5.91385	3	20551631	20554145	3-ketoacyl-CoA synthase 11
Capsaicin	CC.CCv1.2.scaffold975.9	0.00056785	3.24577	3	23576711	23580220	Purple acid phosphatase
Capsaicin	CC.CCv1.2.scaffold975.17	8.2554e-06	5.08326	3	23843383	23846887	IQ-DOMAIN 14-like [Capsicum
Capsaicin	CC.CCv1.2.scaffold975.18	0.00072831	3.13768	3	23968650	23972520	VAN3-binding protein isoform
Capsaicin	CC.CCv1.2.scaffold850.4	0.0001249	3.90344	3	32527839	32531098	putative histone-lysine N-methyltransferase
Capsaicin	CC.CCv1.2.scaffold458.4	3.7887e-07	6.42151	3	33701503	33712365	putative aminotransferase [Capsicum	pAMT(Pun-2)	S3_32366757, S3_33666663, S3_33666676, S3_33847204
Capsaicin	CC.CCv1.2.scaffold524.17	2.9485e-06	5.5304	3	36147574	36154989	putative dihydroflavonol 4-reductase		S3_35788239, S3_35788257, S3_35788376, S3_35788377, S3_35788402, S3_35796579
Capsaicin	CC.CCv1.2.scaffold995.24	0.00011168	3.95202	3	37681705	37683664	putative auxin-induced protein
Capsaicin	CC.CCv1.2.scaffold629.31	1.9309e-09	8.71424	3	49703156	49705855	putative indole-3-pyruvate monooxygenase
Capsaicin	CC.CCv1.2.scaffold943.11	0.00073244	3.13523	3	50488438	50496782	protein tas isoform
Capsaicin	CC.CCv1.2.scaffold570.5	3.5847e-05	4.44555	3	57334455	57338528	Ammonium transporter 3
Capsaicin	CC.CCv1.2.scaffold1378.3	0.0005556	3.25524	3	113500899	113504104	putative F-box/ankyrin repeat
Capsaicin	CC.CCv1.2.scaffold147.32	4.6285e-05	4.33456	3	181866455	181875143	hypothetical protein BC332_07894		S3_182298135, S3_182298160
Capsaicin	CC.CCv1.2.scaffold614.7	0.00010345	3.98527	3	184547059	184554356	protein DECREASED SIZE
Capsaicin	CC.CCv1.2.scaffold138.41	1.7835e-05	4.74873	3	197472796	197478826	LRR receptor-like serine/threonine-protein
Capsaicin	CC.CCv1.2.scaffold568.12	0.00044623	3.35044	3	206050112	206052523	membrane steroid-binding protein
Capsaicin	CC.CCv1.2.scaffold48.86	9.5147e-05	4.0216	3	227468239	227472729	putative beta-1,3-galactosyltransferase 11		S3_228224438
Capsaicin	CC.CCv1.2.scaffold262.50	6.2293e-06	5.20556	3	232730363	232732883	protein IQ-DOMAIN 21
Capsaicin	CC.CCv1.2.scaffold812.17	0.00029179	3.53493	3	235086074	235090448	putative DNA-binding protein
Capsaicin	CC.CCv1.2.scaffold812.27	1.1213e-05	4.95028	3	235314495	235326513	putative transmembrane protein
Capsaicin	CC.CCv1.2.scaffold348.22	7.524e-07	6.12355	3	237519796	237536603	Homeobox-leucine zipper protein
Capsaicin	CC.CCv1.2.scaffold348.64	1.7065e-06	5.76789	3	238331244	238331694	putative pentatricopeptide repeat-containing	PTP
Capsaicin	CC.CCv1.2.scaffold793.1	2.2502e-05	4.64778	3	240153606	240155046	putative rhodanese-like domain-containing
Capsaicin	CC.CCv1.2.scaffold1425.12	7.0288e-06	5.15312	3	242005144	242010557	putative zinc finger
Capsaicin	CC.CCv1.2.scaffold1425.10	4.5097e-05	4.34585	3	242023320	242027885	putative WEB family
Capsaicin	CC.CCv1.2.scaffold1320.10	7.2747e-07	6.13818	3	242452041	242465009	3-oxoacyl-[acyl-carrier-protein] synthase III,	ACP	S3_242008481
Capsaicin	CC.CCv1.2.scaffold1320.11	1.6844e-07	6.77355	3	242469178	242473455	3-oxoacyl-[acyl-carrier-protein] synthase III,	ACP	S3_242008481
Capsaicin	CC.CCv1.2.scaffold1430.2	2.1694e-08	7.66366	3	242708764	242711195	11-beta-hydroxysteroid dehydrogenase 1A
Capsaicin	CC.CCv1.2.scaffold620.37	7.7861e-09	8.10868	3	243924486	243926088	GRAS family protein		S3_244070106, S3_244077525
Capsaicin	CC.CCv1.2.scaffold620.45	0.00053964	3.2679	3	243973310	243982588	putative lysine histidine		S3_244070106, S3_244077525
Capsaicin	CC.CCv1.2.scaffold467.59	4.647e-05	4.33283	3	246298723	246305420	Pantothenate kinase 2
Capsaicin	CC.CCv1.2.scaffold467.60	3.1923e-05	4.4959	3	246306849	246313239	pantothenate kinase 2
Capsaicin	CC.CCv1.2.scaffold1070.4	0.00018128	3.74165	3	247496500	247499764	protein NRT1/ PTR
Capsaicin	CC.CCv1.2.scaffold592.70	6.0704e-06	5.21678	3	250778327	250779678	putative ELKS/Rab6-interacting/CAST family
Capsaicin	CC.CCv1.2.scaffold461.20	2.8369e-05	4.54716	3	251518927	251520013	Transcription factor TCP13
Capsaicin	CC.CCv1.2.scaffold1502.4	0.00036787	3.43431	3	253078880	253083767	putative pentatricopeptide repeat-containing	PTP
Capsaicin	CC.CCv1.2.scaffold1453.9	1.8506e-06	5.73269	3	253366712	253368275	AP2 transcription factor	AP2
Capsaicin	CC.CCv1.2.scaffold726.24	3.5156e-06	5.454	3	253783903	253805695	putative flavin-containing monooxygenase
Capsaicin	CC.CCv1.2.scaffold1151.16	3.637e-06	5.43926	3	258598276	258598621	CASP-like [Capsicum annuum]
Capsaicin	CC.CCv1.2.scaffold1542.10	0.00039343	3.40513	3	258917373	258920035	putative pyridoxal biosynthesis
Capsaicin	CC.CCv1.2.scaffold857.34	0.00044138	3.35519	3	259310549	259315959	Malonate--CoA ligase [Capsicum
Capsaicin	CC.CCv1.2.scaffold47.27	3.4559e-10	9.46144	3	269996372	269997346	uncharacterized protein LOC107863747
Capsaicin	CC.CCv1.2.scaffold660.50	0.00044675	3.34994	3	272305960	272306293	protein RALF-like 32		S3_271699177
Capsaicin	CC.CCv1.2.scaffold1397.20	0.00035258	3.45274	3	272696635	272700643	putative acyl-activating enzyme	AAE	S3_271699177
Capsaicin	CC.CCv1.2.scaffold731.1	0.00012088	3.91765	4	1267385	1275956	hypothetical protein BC332_09969
Capsaicin	CC.CCv1.2.scaffold520.17	6.6367e-06	5.17805	4	2780067	2781823	putative carboxylesterase 2
Capsaicin	CC.CCv1.2.scaffold520.50	0.00010703	3.97049	4	3324843	3326308	sterol carrier protein
Capsaicin	CC.CCv1.2.scaffold520.103	0.00010631	3.97343	4	4005657	4010454	putative peptidyl-prolyl cis-trans
Capsaicin	CC.CCv1.2.scaffold890.25	2.3466e-08	7.62956	4	4899850	4907658	ABC transporter B
Capsaicin	CC.CCv1.2.scaffold511.9	7.3228e-05	4.13532	4	5319585	5320173	putative two pore
Capsaicin	CC.CCv1.2.scaffold319.7	2.6573e-08	7.57556	4	12617223	12624022	homeobox-leucine zipper protein		S4_12015930
Capsaicin	CC.CCv1.2.scaffold229.11	9.371e-08	7.02821	4	131586456	131588081	Glycosyltransferase 6 [Capsicum
Capsaicin	CC.CCv1.2.scaffold264.2	0.00018666	3.72895	4	169842693	169844244	Protein SENSITIVE TO
Capsaicin	CC.CCv1.2.scaffold841.8	0.00018762	3.72672	4	178453433	178456278	protein trichome berefringence-like
Capsaicin	CC.CCv1.2.scaffold1335.8	1.3817e-05	4.85959	4	205134661	205136604	Trehalose-phosphate phosphatase B
Capsaicin	CC.CCv1.2.scaffold303.36	1.8604e-07	6.73039	4	220315382	220317031	putative ergosterol biosynthetic		S4_220316467, S4_220348449, S4_220348670
Capsaicin	CC.CCv1.2.scaffold303.50	3.8126e-07	6.41878	4	220639632	220642600	Branched-chain-amino-acid aminotransferase 1,	BCAT	S4_220316467, S4_220348449, S4_220348670
Capsaicin	CC.CCv1.2.scaffold473.21	2.151e-06	5.66736	4	222964919	222965645	putative A-kinase anchor		S4_222841227, S4_222842413, S4_222847825
Capsaicin	CC.CCv1.2.scaffold622.32	0.00053953	3.26798	4	225094830	225096315	putative galactinol--sucrose galactosyltransferase
Capsaicin	CC.CCv1.2.scaffold541.6	0.00017822	3.74904	4	226069465	226077047	hypothetical protein BC332_11962		S4_226322363
Capsaicin	CC.CCv1.2.scaffold541.7	9.2758e-08	7.03265	4	226079381	226096892	DNA damage-binding protein		S4_226322363
Capsaicin	CC.CCv1.2.scaffold1144.22	5.1343e-06	5.28952	4	229057946	229062463	Hexokinase-1 [Capsicum annuum]
Capsaicin	CC.CCv1.2.scaffold575.50	1.5527e-08	7.80891	4	230587324	230592296	Rop guanine nucleotide
Capsaicin	CC.CCv1.2.scaffold575.81	4.8235e-05	4.31664	4	231089238	231091787	putative catalase isozyme
Capsaicin	CC.CCv1.2.scaffold575.82	0.00035013	3.45577	4	231096415	231097919	Catalase isozyme 1
Capsaicin	CC.CCv1.2.scaffold575.83	0.00016533	3.78165	4	231098588	231100454	Catalase isozyme 1
Capsaicin	CC.CCv1.2.scaffold922.35	1.074e-06	5.969	4	232091234	232092836	Protein SHI RELATED
Capsaicin	CC.CCv1.2.scaffold1126.11	0.00023028	3.63774	5	2704783	2714718	Calcium-transporting ATPase 3,
Capsaicin	CC.CCv1.2.scaffold221.115	4.6488e-05	4.33266	5	5617909	5622049	Tropinone reductase-like 3
Capsaicin	CC.CCv1.2.scaffold595.36	8.5004e-08	7.07056	5	10428659	10447358	ABC transporter G
Capsaicin	CC.CCv1.2.scaffold773.8	7.5392e-05	4.12267	5	15791617	15794299	putative mediator of
Capsaicin	CC.CCv1.2.scaffold290.20	0.00061094	3.214	5	19955482	19967575	CD2 antigen cytoplasmic
Capsaicin	CC.CCv1.2.scaffold290.61	2.3363e-05	4.63147	5	21841573	21843855	putative ATP-dependent Clp
Capsaicin	CC.CCv1.2.scaffold19.74	4.8083e-06	5.31801	5	31097772	31117740	putative leucine-rich repeat
Capsaicin	CC.CCv1.2.scaffold19.75	2.0026e-06	5.69841	5	31118950	31119896	Histone acetyltransferase HAC1
Capsaicin	CC.CCv1.2.scaffold19.77	0.00042333	3.37332	5	31127389	31127892	Histone acetyltransferase HAC12
Capsaicin	CC.CCv1.2.scaffold17.37	5.2593e-07	6.27907	5	60674233	60679941	putative phospholipid-transporting ATPase
Capsaicin	CC.CCv1.2.scaffold64.29	1.0839e-07	6.96501	5	88776848	88777922	cathepsin B-like protease
Capsaicin	CC.CCv1.2.scaffold139.46	0.0001763	3.75375	5	96988059	97011697	putative tRNA (cytosine(34)-C(5))-methyltransferase-like
Capsaicin	CC.CCv1.2.scaffold695.2	0.0001209	3.91757	5	114681126	114693395	putative Monoglyceride lipase
Capsaicin	CC.CCv1.2.scaffold126.10	9.4292e-07	6.02553	5	156042535	156046350	Protein STRUBBELIG-RECEPTOR FAMILY
Capsaicin	CC.CCv1.2.scaffold224.3	1.0301e-06	5.98712	5	197199893	197204979	Inositol-3-phosphate synthase [Capsicum
Capsaicin	CC.CCv1.2.scaffold468.24	1.2963e-06	5.88729	5	223881845	223884303	Transcription factor [Capsicum
Capsaicin	CC.CCv1.2.scaffold469.39	6.8365e-06	5.16517	5	225368622	225371996	putative leucine-rich repeat		S5_225596467, S5_225596489, S5_225885313
Capsaicin	CC.CCv1.2.scaffold159.5	0.00014639	3.83449	5	230788832	230794556	Two-component response regulator
Capsaicin	CC.CCv1.2.scaffold159.210	0.0004574	3.3397	5	234698980	234707259	Protein PHR1-LIKE 1
Capsaicin	CC.CCv1.2.scaffold1030.14	0.00070614	3.15111	6	8056220	8056631	Protein TRANSPORT INHIBITOR
Capsaicin	CC.CCv1.2.scaffold767.30	0.00055425	3.25629	6	10203965	10205012	putative B3 domain-containing
Capsaicin	CC.CCv1.2.scaffold152.5	0.00014681	3.83324	6	19350449	19351025	Actin-depolymerizing factor 1
Capsaicin	CC.CCv1.2.scaffold160.12	0.00043064	3.36589	6	26776917	26779679	omega-3 fatty acid
Capsaicin	CC.CCv1.2.scaffold664.21	0.00089052	3.05036	6	35495697	35496445	hypothetical protein BC332_15055		S6_34616353
Capsaicin	CC.CCv1.2.scaffold304.2	0.00017698	3.75208	6	111244417	111246241	protein kinase [Capsicum
Capsaicin	CC.CCv1.2.scaffold2.4	0.0007997	3.09707	6	135164133	135174184	putative hydroxyacylglutathione hydrolase
Capsaicin	CC.CCv1.2.scaffold384.19	7.7988e-07	6.10797	6	173236509	173247685	2-oxoisovalerate dehydrogenase subunit
Capsaicin	CC.CCv1.2.scaffold384.2	1.118e-06	5.95156	6	175222810	175224506	Acyl-[acyl-carrier-protein] desaturase 1,
Capsaicin	CC.CCv1.2.scaffold535.2	0.00060602	3.21751	6	178983528	178988403	hypothetical protein BC332_15785
Capsaicin	CC.CCv1.2.scaffold123.2	0.0002416	3.6169	6	200669093	200685631	phosphatase 2C 27
Capsaicin	CC.CCv1.2.scaffold123.3	1.4848e-05	4.82833	6	200742310	200747775	putative indole-3-pyruvate monooxygenase
Capsaicin	CC.CCv1.2.scaffold123.59	2.2543e-05	4.64699	6	202669971	202686729	TMV resistance protein
Capsaicin	CC.CCv1.2.scaffold437.4	0.00030774	3.51182	6	218221627	218222731	putative NAC domain-containing
Capsaicin	CC.CCv1.2.scaffold942.7	0.00010321	3.98628	6	223064211	223079340	cytochrome P450 94A1-like	CYP450	S6_222037217
Capsaicin	CC.CCv1.2.scaffold942.12	3.5301e-07	6.45221	6	223439567	223440722	Mitochondrial pyruvate carrier
Capsaicin	CC.CCv1.2.scaffold376.5	1.2506e-06	5.90288	6	225668150	225671783	homeobox-leucine zipper protein
Capsaicin	CC.CCv1.2.scaffold376.67	1.9159e-05	4.71763	6	226721123	226722939	UDP-glycosyltransferase 73C3-like [Solanum
Capsaicin	CC.CCv1.2.scaffold31.27	0.00011487	3.93979	6	229254102	229254981	putative histone deacetylase		S6_229031611, S6_229042399, S6_229043961, S6_229045738, S6_229056898, S6_229057726, S6_229197074,S6_229197230,S6_239990570
Capsaicin	CC.CCv1.2.scaffold31.193	0.00032808	3.48402	6	232712943	232716061	U-box domain-containing protein
Capsaicin	CC.CCv1.2.scaffold31.208	2.5536e-05	4.59285	6	236533860	236560743	putative vesicle transport
Capsaicin	CC.CCv1.2.scaffold819.41	3.0445e-06	5.51648	6	240482478	240483567	putative RING-H2 finger
Capsaicin	CC.CCv1.2.scaffold806.36	0.0001741	3.7592	6	245425970	245435153	Peroxidase 4 [Capsicum
Capsaicin	CC.CCv1.2.scaffold589.5	0.00077968	3.10808	6	245855383	245857072	putative disease resistance
Capsaicin	CC.CCv1.2.scaffold589.76	5.8499e-07	6.23285	6	247025066	247027021	Caffeic acid 3-O-methyltransferase	COMAT
Capsaicin	CC.CCv1.2.scaffold1008.33	1.8305e-07	6.73743	6	247435161	247435446	hypothetical protein BC332_17576
Capsaicin	CC.CCv1.2.scaffold1008.8	2.8604e-06	5.54357	6	247720904	247726368	Oleoyl-acyl carrier protein	ACP
Capsaicin	CC.CCv1.2.scaffold905.21	5.4156e-05	4.26635	6	248441063	248446494	Protein trichome birefringence-like
Capsaicin	CC.CCv1.2.scaffold649.10	8.8734e-07	6.05191	7	222580	228688	NADP-dependent glyceraldehyde-3-phosphate dehydrogenase
Capsaicin	CC.CCv1.2.scaffold421.70	8.4557e-09	8.07285	7	7825712	7838682	Protein ECERIFERUM 3
Capsaicin	CC.CCv1.2.scaffold682.1	1.9808e-05	4.70316	7	10153967	10155515	Hydrophobic protein OSR8
Capsaicin	CC.CCv1.2.scaffold1352.10	2.0852e-06	5.68085	7	16988544	16988985	putative homeobox protein
Capsaicin	CC.CCv1.2.scaffold309.30	4.1679e-05	4.38008	7	22294947	22305296	Geraniol 8-hydroxylase [Capsicum
Capsaicin	CC.CCv1.2.scaffold13.15	0.00020895	3.67996	7	106039102	106046596	Receptor-like serine/threonine-protein kinase
Capsaicin	CC.CCv1.2.scaffold115.16	9.317e-05	4.03072	7	136401817	136408034	Oxysterol-binding protein-related protein
Capsaicin	CC.CCv1.2.scaffold550.24	1.345e-06	5.87128	7	157069484	157075347	putative histone-lysine N-methyltransferase,
Capsaicin	CC.CCv1.2.scaffold550.13	6.6889e-09	8.17465	7	157708020	157724496	Long-chain-alcohol oxidase FAO1
Capsaicin	CC.CCv1.2.scaffold918.3	0.00063394	3.19795	7	158895686	158918336	3-hydroxyisobutyryl-CoA hydrolase-like protein
Capsaicin	CC.CCv1.2.scaffold166.17	5.9456e-08	7.2258	7	180214440	180216066	Scarecrow-like protein 13
Capsaicin	CC.CCv1.2.scaffold395.18	0.00043946	3.35708	7	191636121	191643855	long-chain-alcohol oxidase FAO4A
Capsaicin	CC.CCv1.2.scaffold254.13	1.422e-08	7.8471	7	195912550	195914944	TRANSPARENT TESTA 12-like
Capsaicin	CC.CCv1.2.scaffold831.11	3.0897e-05	4.51008	7	198654624	198658348	G-type lectin S-receptor-like
Capsaicin	CC.CCv1.2.scaffold939.1	3.4403e-09	8.4634	7	200084108	200090827	putative G-type lectin
Capsaicin	CC.CCv1.2.scaffold208.4	4.3845e-05	4.35808	7	201814815	201815225	lysM domain-containing protein
Capsaicin	CC.CCv1.2.scaffold955.14	5.4188e-05	4.2661	7	206044851	206047665	putative clathrin light		S7_205154230
Capsaicin	CC.CCv1.2.scaffold475.14	2.1322e-05	4.67117	7	214267309	214276356	Phosphoenolpyruvate carboxylase 1
Capsaicin	CC.CCv1.2.scaffold858.9	0.00042787	3.36869	7	218309075	218310954	putative xyloglucan endotransglucosylase/hydrolase
Capsaicin	CC.CCv1.2.scaffold858.26	0.00082239	3.08492	7	218812849	218819404	putative floral homeotic
Capsaicin	CC.CCv1.2.scaffold157.40	1.1614e-07	6.93502	7	219732320	219734320	Protein CUP-SHAPED COTYLEDON		S7_219709488, S7_219790203, S7_219790404
Capsaicin	CC.CCv1.2.scaffold242.113	0.00022037	3.65685	7	226569165	226572604	putative zinc finger
Capsaicin	CC.CCv1.2.scaffold242.127	0.00026412	3.5782	7	226772590	226776852	putative MO25-like protein
Capsaicin	CC.CCv1.2.scaffold242.142	1.0422e-06	5.98205	7	226941678	226942089	hypothetical protein BC332_19914
Capsaicin	CC.CCv1.2.scaffold242.182	1.3012e-05	4.88566	7	227501828	227506967	disulfide-isomerase 5-3-like [Capsicum
Capsaicin	CC.CCv1.2.scaffold1140.28	0.00097551	3.01077	7	228696775	228699054	putative indole-3-acetic acid-amido
Capsaicin	CC.CCv1.2.scaffold1140.24	0.00067404	3.17131	7	228746382	228751237	G-type lectin S-receptor-like
Capsaicin	CC.CCv1.2.scaffold1149.5	0.00013946	3.85555	7	232865382	232871996	Peroxisomal 2,4-dienoyl-CoA reductase
Capsaicin	CC.CCv1.2.scaffold436.60	2.4008e-06	5.61964	8	2969475	2982731	DNA mismatch repair
Capsaicin	CC.CCv1.2.scaffold466.43	7.0159e-08	7.15392	8	4129144	4129855	hypothetical protein BC332_20375
Capsaicin	CC.CCv1.2.scaffold466.53	7.1704e-05	4.14446	8	4262409	4265487	FT-interacting protein 3
Capsaicin	CC.CCv1.2.scaffold299.14	8.2449e-05	4.08381	8	15310646	15318681	extra-large guanine nucleotide-binding
Capsaicin	CC.CCv1.2.scaffold885.10	2.1442e-06	5.66873	8	20892433	20895199	putative carotenoid cleavage dioxygenase 4
Capsaicin	CC.CCv1.2.scaffold175.10	1.2602e-06	5.89956	8	22274557	22284966	3-oxoacyl-[acyl-carrier-protein] synthase III,
Capsaicin	CC.CCv1.2.scaffold503.11	9.5386e-10	9.02052	8	34116581	34117127	hypothetical protein BC332_20812
Capsaicin	CC.CCv1.2.scaffold503.20	1.7274e-05	4.76261	8	34842812	34857534	Serine carboxypeptidase-like 9
Capsaicin	CC.CCv1.2.scaffold1439.12	3.7186e-05	4.42962	8	41999567	42004198	Isocitrate dehydrogenase [NADP]
Capsaicin	CC.CCv1.2.scaffold28.29	2.2699e-05	4.64399	8	42070757	42075856	MLO-like protein 1
Capsaicin	CC.CCv1.2.scaffold28.27	0.00022626	3.64539	8	42203005	42204202	MLO-like protein 15
Capsaicin	CC.CCv1.2.scaffold28.26	0.00045869	3.33848	8	42204778	42207637	MLO-like protein 1
Capsaicin	CC.CCv1.2.scaffold129.7	0.00056751	3.24603	8	73089359	73090525	putative phosphoinositide phosphatase
Capsaicin	CC.CCv1.2.scaffold644.4	0.00087648	3.05726	8	118546419	118558727	nuclear pore complex
Capsaicin	CC.CCv1.2.scaffold206.18	5.338e-06	5.27262	8	153486617	153490350	3-ketoacyl-CoA synthase 10
Capsaicin	CC.CCv1.2.scaffold669.7	0.00051011	3.29234	8	159997414	160005808	PsbP domain-containing protein
Capsaicin	CC.CCv1.2.scaffold1082.31	1.076e-05	4.96819	8	167636559	167637459	putative acidic endochitinase-like
Capsaicin	CC.CCv1.2.scaffold1082.2	1.7462e-05	4.75791	8	168048011	168052551	ubiquitin-conjugating enzyme E2
Capsaicin	CC.CCv1.2.scaffold419.22	0.00051936	3.28453	8	168558466	168561462	glycerol-3-phosphate 2-O-acyltransferase 4
Capsaicin	CC.CCv1.2.scaffold528.39	1.2824e-05	4.89198	8	176167266	176170946	Protein ZINC INDUCED		S8_176249875, S8_176880131, S8_176880141, S8_176880161
Capsaicin	CC.CCv1.2.scaffold528.40	2.3408e-06	5.63064	8	176171537	176176206	Protein ZINC INDUCED
Capsaicin	CC.CCv1.2.scaffold424.52	0.00013383	3.87345	8	178025673	178035698	Zeta-carotene desaturase, chloroplastic/chromoplastic	ZDS
Capsaicin	CC.CCv1.2.scaffold600.34	0.00021705	3.66344	8	181723678	181724215	putative F-box protein
Capsaicin	CC.CCv1.2.scaffold1054.4	0.00023035	3.63761	8	182650882	182654116	Endoglucanase 12 [Capsicum
Capsaicin	CC.CCv1.2.scaffold605.35	0.00061623	3.21026	8	183777332	183788587	zinc finger CCCH
Capsaicin	CC.CCv1.2.scaffold702.48	0.00050387	3.29768	8	185340168	185343183	Squalene epoxidase 2,		S8_185087249
Capsaicin	CC.CCv1.2.scaffold702.76	4.101e-06	5.38711	8	185855129	185855735	MADS-box transcription factor		S8_185087249
Capsaicin	CC.CCv1.2.scaffold562.26	0.00094671	3.02378	8	186406404	186428883	hypothetical protein BC332_22275		S8_186240862, S8_186244747, S8_186250876
Capsaicin	CC.CCv1.2.scaffold479.33	0.00010899	3.96261	8	188523524	188524938	putative spore coat		S8_188427815
Capsaicin	CC.CCv1.2.scaffold383.21	3.0407e-05	4.51703	8	189993835	189994902	putative receptor protein
Capsaicin	CC.CCv1.2.scaffold383.27	6.5224e-07	6.18559	8	190115151	190129776	3-hydroxyisobutyryl-CoA hydrolase 1
Capsaicin	CC.CCv1.2.scaffold383.30	2.0297e-11	10.6926	8	190235431	190242819	3-hydroxyisobutyryl-CoA hydrolase 1
Capsaicin	CC.CCv1.2.scaffold832.5	5.6852e-11	10.2453	8	192190192	192190510	Auxin-induced protein 15A
Capsaicin	CC.CCv1.2.scaffold968.31	4.8618e-06	5.3132	8	195199455	195200744	snakin-2 [Capsicum annuum]
Capsaicin	CC.CCv1.2.scaffold364.16	6.346e-05	4.1975	9	1727443	1744200	Purine-uracil permease NCS1
Capsaicin	CC.CCv1.2.scaffold364.53	6.9732e-07	6.15657	9	2451719	2457576	pyruvate kinase 1,
Capsaicin	CC.CCv1.2.scaffold367.34	0.00052983	3.27586	9	15977622	15979044	putative cell number
Capsaicin	CC.CCv1.2.scaffold785.22	1.5856e-05	4.79981	9	19222341	19223274	putative glutathione S-transferase
Capsaicin	CC.CCv1.2.scaffold923.6	0.00033099	3.48019	9	20236144	20241270	protein CANDIDATE G-PROTEIN
Capsaicin	CC.CCv1.2.scaffold286.1	4.7306e-06	5.32508	9	85801443	85808193	phosphatidylinositol/phosphatidylcholine transfer protein
Capsaicin	CC.CCv1.2.scaffold210.12	0.00031147	3.50658	9	109319230	109323279	putative acid phosphatase
Capsaicin	CC.CCv1.2.scaffold399.8	0.00016419	3.78465	9	153530249	153547697	Hydroxymethylglutaryl-CoA synthase, cytoplasmic
Capsaicin	CC.CCv1.2.scaffold117.32	1.1457e-06	5.94093	9	163828027	163841796	3-ketoacyl-CoA thiolase 2,	3KAT
Capsaicin	CC.CCv1.2.scaffold194.6	1.3717e-05	4.86274	9	215588487	215599527	Polyadenylate-binding protein-interacting protein
Capsaicin	CC.CCv1.2.scaffold350.3	1.1124e-06	5.95374	9	243677117	243678317	(-)-germacrene D synthase
Capsaicin	CC.CCv1.2.scaffold1605.2	9.217e-08	7.03541	9	250819685	250824531	CytochromeA4 [Capsicum annuum]
Capsaicin	CC.CCv1.2.scaffold826.18	0.00013809	3.85984	9	251962167	251962966	hypothetical protein BC332_24484
Capsaicin	CC.CCv1.2.scaffold760.21	5.9963e-06	5.22212	10	2655016	2658830	Acyl-coenzyme A oxidase		S10_2397414
Capsaicin	CC.CCv1.2.scaffold760.22	6.8254e-07	6.16587	10	2660441	2667156	putative acyl-coenzyme A		S10_2397414
Capsaicin	CC.CCv1.2.scaffold780.54	0.00071829	3.1437	10	5488666	5491053	putative carboxylesterase 11
Capsaicin	CC.CCv1.2.scaffold252.9	8.7711e-07	6.05695	10	13241205	13253037	putative B3 domain-containing		S10_13433553
Capsaicin	CC.CCv1.2.scaffold111.31	1.736e-05	4.76045	10	20820228	20826853	Mitochondrial arginine transporter
Capsaicin	CC.CCv1.2.scaffold250.4	0.00013827	3.85927	10	27220059	27229688	homeobox-leucine zipper protein
Capsaicin	CC.CCv1.2.scaffold97.4	2.9547e-08	7.52949	10	28881081	28881576	ATP synthase subunit
Capsaicin	CC.CCv1.2.scaffold97.28	3.4797e-08	7.45846	10	31302118	31304126	3-ketoacyl-CoA synthase 1
Capsaicin	CC.CCv1.2.scaffold150.6	4.3992e-05	4.35663	10	47401437	47403953	bifunctional nuclease 2
Capsaicin	CC.CCv1.2.scaffold140.8	4.2648e-08	7.3701	10	130915343	130916936	putative calcium-binding protein
Capsaicin	CC.CCv1.2.scaffold140.26	3.5498e-05	4.4498	10	133052420	133056743	putative LRR receptor-like
Capsaicin	CC.CCv1.2.scaffold278.10	1.1369e-05	4.94428	10	138639033	138648183	Protein NRT1/ PTR
Capsaicin	CC.CCv1.2.scaffold344.14	0.00020061	3.69765	10	143317980	143321917	transketolase, chloroplastic [Capsicum
Capsaicin	CC.CCv1.2.scaffold1174.3	2.1308e-08	7.67146	10	144249982	144252038	protein RGF1 INDUCIBLE
Capsaicin	CC.CCv1.2.scaffold190.3	0.00059667	3.22427	10	160393142	160395786	fasciclin-like arabinogalactan protein
Capsaicin	CC.CCv1.2.scaffold544.10	1.5787e-06	5.8017	10	186087234	186090187	Cytochrome 76A2 [Capsicum	CYP76A2	S10_186159122
Capsaicin	CC.CCv1.2.scaffold497.2	0.00022183	3.65398	10	187385868	187388907	ubiquitin-conjugating enzyme E2
Capsaicin	CC.CCv1.2.scaffold219.40	1.1467e-08	7.94055	10	197853265	197854078	Glycerol-3-phosphate acyltransferase 5
Capsaicin	CC.CCv1.2.scaffold267.87	0.00028455	3.54584	10	213054095	213057180	putative aquaporin TIP1-1-like
Capsaicin	CC.CCv1.2.scaffold366.31	4.4638e-09	8.3503	10	218497662	218500496	Tropinone reductase 2
Capsaicin	CC.CCv1.2.scaffold366.32	0.00034398	3.46347	10	218505277	218513270	Tropinone reductase 1
Capsaicin	CC.CCv1.2.scaffold366.33	6.7415e-07	6.17124	10	218513668	218515139	Tropinone reductase 2
Capsaicin	CC.CCv1.2.scaffold693.9	0.0002068	3.68445	10	222833332	222835675	Glycosyltransferase-like KOBITO 1		S10_222936777
Capsaicin	CC.CCv1.2.scaffold902.48	2.0012e-06	5.69871	10	225926940	225927306	hypothetical protein BC332_26888
Capsaicin	CC.CCv1.2.scaffold1509.16	0.00011266	3.94823	10	231906740	231909559	Auxin efflux carrier		S10_232268482
Capsaicin	CC.CCv1.2.scaffold555.18	1.2983e-05	4.88662	11	807022	810915	nudix hydrolase 25		S11_1071110
Capsaicin	CC.CCv1.2.scaffold1469.8	4.3534e-06	5.36117	11	2582250	2587065	CDP-diacylglycerol--serine O-phosphatidyltransferase 1
Capsaicin	CC.CCv1.2.scaffold750.8	4.5069e-08	7.34612	11	7146699	7157712	putative alpha-xylosidase 1-like
Capsaicin	CC.CCv1.2.scaffold750.6	0.00088229	3.05439	11	7403353	7404910	putative alpha-xylosidase 1-like
Capsaicin	CC.CCv1.2.scaffold594.30	6.4512e-09	8.19036	11	17116296	17127574	putative glucan endo-1,3-beta-glucosidase-like
Capsaicin	CC.CCv1.2.scaffold498.3	0.00065439	3.18416	11	18679387	18682147	Cinnamoyl-CoA reductase 2	CCR	S11_18233902, S11_18460538, S11_18460553, S11_19091286
Capsaicin	CC.CCv1.2.scaffold933.3	1.3934e-06	5.85592	11	21398179	21401988	hypothetical protein BC332_27644		S11_21385225, S11_21408512
Capsaicin	CC.CCv1.2.scaffold585.10	0.00025845	3.58762	11	22674760	22677264	putative late blight
Capsaicin	CC.CCv1.2.scaffold585.9	0.0004892	3.31051	11	22678331	22681906	putative late blight
Capsaicin	CC.CCv1.2.scaffold375.8	1.5421e-05	4.81189	11	24210526	24212795	3-ketoacyl-CoA synthase 11
Capsaicin	CC.CCv1.2.scaffold375.16	2.4363e-06	5.61327	11	24583721	24584029	putative ER lumen
Capsaicin	CC.CCv1.2.scaffold439.2	7.1874e-08	7.14343	11	25411493	25417230	putative pentatricopeptide repeat-containing	PTP
Capsaicin	CC.CCv1.2.scaffold516.11	4.7256e-06	5.32554	11	41608219	41609590	putative serine/threonine protein
Capsaicin	CC.CCv1.2.scaffold516.15	0.00088913	3.05103	11	41779799	41781605	Pentatricopeptide repeat-containing protein,	PTP
Capsaicin	CC.CCv1.2.scaffold958.2	3.1726e-06	5.49858	11	51749137	51751029	putative acyl-activating enzyme	AAE
Capsaicin	CC.CCv1.2.scaffold385.2	0.00029094	3.5362	11	65911507	65915060	polygalacturonase-1 non-catalytic subunit
Capsaicin	CC.CCv1.2.scaffold105.12	1.8376e-06	5.73575	11	112473411	112474623	CDS
Capsaicin	CC.CCv1.2.scaffold1360.1	0.00070861	3.14959	11	141866641	141871806	squamosa promoter-binding-like protein 16
Capsaicin	CC.CCv1.2.scaffold281.12	1.0414e-05	4.98238	11	207238599	207245232	CDS
Capsaicin	CC.CCv1.2.scaffold1296.1	6.4179e-08	7.19261	11	222855254	222857252	CDS
Capsaicin	CC.CCv1.2.scaffold478.7	1.323e-05	4.87844	11	225180051	225184266	CDS
Capsaicin	CC.CCv1.2.scaffold236.15	0.00034423	3.46315	11	233750840	233758798	CDS
Capsaicin	CC.CCv1.2.scaffold728.15	2.8921e-07	6.53879	11	237330299	237336276	CDS
Capsaicin	CC.CCv1.2.scaffold200.2	1.5115e-05	4.82059	11	240082318	240088984	fatty acyl-CoA reductase 3-like isoform X1	FAR3
Capsaicin	CC.CCv1.2.scaffold200.10	1.142e-12	11.9423	11	240353302	240354277	CDS
Capsaicin	CC.CCv1.2.scaffold756.44	0.00042664	3.36994	11	246448049	246465930	CDS		S11_246239345
Capsaicin	CC.CCv1.2.scaffold1001.36	0.0004039	3.39373	11	249744235	249750421	CDS
Capsaicin	CC.CCv1.2.scaffold898.12	2.5706e-05	4.58997	11	250713820	250716632	CDS
Capsaicin	CC.CCv1.2.scaffold898.11	6.8633e-05	4.16347	11	250719533	250723047	CDS
Capsaicin	CC.CCv1.2.scaffold891.23	9.9672e-05	4.00143	12	9302794	9309022	CDS
Capsaicin	CC.CCv1.2.scaffold891.41	1.8325e-06	5.73696	12	9500811	9506621	CDS
Capsaicin	CC.CCv1.2.scaffold700.12	1.161e-06	5.93517	12	10584761	10590122	CDS
Capsaicin	CC.CCv1.2.scaffold360.12	1.9697e-05	4.7056	12	14108847	14119819	CDS		S12_14165451
Capsaicin	CC.CCv1.2.scaffold360.13	5.0346e-07	6.29804	12	14121392	14127975	CDS		S12_14165451
Capsaicin	CC.CCv1.2.scaffold638.15	1.6152e-05	4.79177	12	17361564	17361879	CDS
Capsaicin	CC.CCv1.2.scaffold505.19	0.00091374	3.03918	12	18768566	18773248	CDS		S12_19695047, S12_19940875
Capsaicin	CC.CCv1.2.scaffold168.19	2.0525e-05	4.68772	12	20866087	20872652	CDS
Capsaicin	CC.CCv1.2.scaffold168.55	9.8079e-07	6.00842	12	22385804	22387049	CDS
Capsaicin	CC.CCv1.2.scaffold1460.3	1.2763e-07	6.89405	12	40352529	40355093	CDS
Capsaicin	CC.CCv1.2.scaffold715.4	0.00011432	3.94188	12	42098862	42101527	CDS
Capsaicin	CC.CCv1.2.scaffold91.1	4.1583e-06	5.38108	12	80392319	80396810	CDS
Capsaicin	CC.CCv1.2.scaffold91.4	2.7972e-05	4.55328	12	81885030	81899256	CDS
Capsaicin	CC.CCv1.2.scaffold328.1	0.00013502	3.8696	12	120785252	120791481	CDS
Capsaicin	CC.CCv1.2.scaffold96.3	0.00025705	3.58998	12	148206321	148220825	CDS
Capsaicin	CC.CCv1.2.scaffold5.17	0.00090321	3.04421	12	165538699	165542455	CDS
Capsaicin	CC.CCv1.2.scaffold5.49	1.1486e-05	4.93983	12	176083726	176084342	CDS
Capsaicin	CC.CCv1.2.scaffold656.7	0.00011957	3.92238	12	204469760	204473639	CDS
Capsaicin	CC.CCv1.2.scaffold601.1	3.9886e-06	5.39918	12	207135108	207156474	CDS
Capsaicin	CC.CCv1.2.scaffold601.27	8.4582e-05	4.07272	12	208471078	208477616	CDS
Capsaicin	CC.CCv1.2.scaffold1373.4	0.00034382	3.46367	12	211883879	211884179	CDS
Capsaicin	CC.CCv1.2.scaffold980.10	1.3043e-09	8.88462	12	212613594	212614122	CDS
Capsaicin	CC.CCv1.2.scaffold377.24	8.9396e-05	4.04868	12	213356213	213359833	CDS		S12_214775038
Capsaicin	CC.CCv1.2.scaffold225.7	1.3851e-05	4.85852	12	218815673	218819009	CDS
Capsaicin	CC.CCv1.2.scaffold225.130	0.00022193	3.65378	12	221773590	221781645	CDS
Capsaicin	CC.CCv1.2.scaffold560.37	0.00024325	3.61395	12	223690804	223692831	CDS
Capsaicin	CC.CCv1.2.scaffold1182.25	7.6899e-07	6.11408	12	223862901	223865773	CDS
DCA	CC.CCv1.2.scaffold1491.1	8.052e-09	8.0941	1	285901	290145	Alcohol dehydrogenase 1
DCA	CC.CCv1.2.scaffold1124.24	0.00033891	3.46992	1	707966	709590	dof zinc finger
DCA	CC.CCv1.2.scaffold1034.9	8.1598e-06	5.08832	1	3091245	3098455	SUN domain-containing protein
DCA	CC.CCv1.2.scaffold1034.17	2.0748e-06	5.68302	1	3154661	3158067	3-oxoacyl-(acyl-carrier-protein) synthase [Capsicum	ACP
DCA	CC.CCv1.2.scaffold1034.20	1.0936e-06	5.96114	1	3193895	3198340	3-oxoacyl-[acyl-carrier-protein] synthase I,	ACP
DCA	CC.CCv1.2.scaffold1034.21	0.00090389	3.04388	1	3200714	3205087	3-oxoacyl-[acyl-carrier-protein] synthase I,	ACP
DCA	CC.CCv1.2.scaffold827.16	0.00012148	3.9155	1	3815282	3820856	mitochondrial adenine nucleotide
DCA	CC.CCv1.2.scaffold683.5	0.00086445	3.06326	1	7139240	7159605	subtilisin-like protease [Capsicum		S1_6515552
DCA	CC.CCv1.2.scaffold683.13	0.00016962	3.77052	1	7383201	7390021	protein TPX2 isoform		S1_6515552
DCA	CC.CCv1.2.scaffold1075.12	4.0851e-06	5.3888	1	9027156	9030799	4-coumarate--CoA ligase-like 3	4CL
DCA	CC.CCv1.2.scaffold1300.8	0.00058012	3.23648	1	10183701	10190583	transaldolase isoform X1
DCA	CC.CCv1.2.scaffold412.22	0.00021566	3.66623	1	22113408	22117452	Tocopherol O-methyltransferase, chloroplastic
DCA	CC.CCv1.2.scaffold288.13	0.00020178	3.69512	1	49549678	49550683	mitogen-activated protein kinase
DCA	CC.CCv1.2.scaffold101.26	9.7227e-05	4.01221	1	52392593	52398972	3-phosphoshikimate 1-carboxyvinyltransferase, chloroplastic
DCA	CC.CCv1.2.scaffold101.102	0.0004132	3.38384	1	53855899	53857330	peroxisomal membrane protein
DCA	CC.CCv1.2.scaffold101.120	4.1285e-06	5.38421	1	54144506	54151441	Peroxisome biogenesis protein
DCA	CC.CCv1.2.scaffold101.144	6.6292e-06	5.17854	1	54586526	54588907	cytochrome P450 704C1-like	CYP450
DCA	CC.CCv1.2.scaffold363.30	6.7464e-05	4.17093	1	63744766	63754068	DEAD-box ATP-dependent RNA
DCA	CC.CCv1.2.scaffold218.27	0.00010225	3.99034	1	67609105	67618998	cysteine proteinase inhibitor
DCA	CC.CCv1.2.scaffold543.1	4.2336e-07	6.37329	1	73959041	73961910	Protein kinase G11A
DCA	CC.CCv1.2.scaffold189.28	9.237e-07	6.03447	1	91100210	91108419	7-dehydrocholesterol reductase [Capsicum
DCA	CC.CCv1.2.scaffold93.10	0.00019808	3.70316	1	95879931	95885019	ATP-citrate synthase beta
DCA	CC.CCv1.2.scaffold86.1	0.00012071	3.91826	1	115496376	115496781	T-complex protein 1
DCA	CC.CCv1.2.scaffold112.30	0.00039804	3.40007	1	124498564	124500517	acyl carrier protein		S1_124428416, S1_124428429
DCA	CC.CCv1.2.scaffold112.31	1.5104e-06	5.82091	1	124615649	124619503	Vesicle-associated protein 45717		S1_124428416, S1_124428429
DCA	CC.CCv1.2.scaffold1123.5	7.9773e-08	7.09814	1	199934281	199937577	Galactinol--sucrose galactosyltransferase [Capsicum
DCA	CC.CCv1.2.scaffold796.1	7.9889e-05	4.09751	1	210100643	210105740	Transcription repressor MYB6
DCA	CC.CCv1.2.scaffold345.76	9.8112e-08	7.00828	1	238619334	238624203	Protein ECERIFERUM 1
DCA	CC.CCv1.2.scaffold345.79	5.941e-07	6.22614	1	238658200	238665678	Protein ECERIFERUM 1
DCA	CC.CCv1.2.scaffold345.80	2.0108e-09	8.69663	1	238680243	238684963	Protein CER1-like 1
DCA	CC.CCv1.2.scaffold345.81	1.16e-07	6.93554	1	238733368	238738127	Protein CER1-like 1
DCA	CC.CCv1.2.scaffold703.38	6.7487e-05	4.17078	1	240378135	240380167	SPX domain-containing protein
DCA	CC.CCv1.2.scaffold703.19	1.8573e-06	5.73112	1	240862356	240863778	hypothetical protein CQW23_03056
DCA	CC.CCv1.2.scaffold703.8	1.8387e-07	6.73549	1	241065293	241071497	carotenoid cleavage dioxygenase
DCA	CC.CCv1.2.scaffold341.2	1.2442e-08	7.90511	2	71901768	71913902	putative aldehyde dehydrogenase
DCA	CC.CCv1.2.scaffold341.3	8.097e-09	8.09168	2	71915313	71919578	putative aldehyde dehydrogenase
DCA	CC.CCv1.2.scaffold462.15	3.6265e-07	6.44051	2	81520951	81530848	putative acyl-activating enzyme	AAE
DCA	CC.CCv1.2.scaffold192.34	6.1181e-07	6.21338	2	91643236	91643551	putative ADP-ribosylation factor
DCA	CC.CCv1.2.scaffold930.2	4.3515e-07	6.36136	2	126833101	126838280	Katanin p60 ATPase-containing		S2_127151502, S2_127172621
DCA	CC.CCv1.2.scaffold386.4	2.601e-05	4.58486	2	133988467	133989610	putative ABC transporter
DCA	CC.CCv1.2.scaffold675.44	0.00013729	3.86236	2	141014138	141027177	putative nudix hydrolase
DCA	CC.CCv1.2.scaffold1238.15	4.3466e-05	4.36185	2	142956205	142960824	putative organ-specific protein
DCA	CC.CCv1.2.scaffold1180.25	4.2736e-07	6.36921	2	143414197	143414656	glycine-rich protein DOT1
DCA	CC.CCv1.2.scaffold1451.9	9.0656e-07	6.0426	2	146569966	146572574	putative NAD(P)H dehydrogenase
DCA	CC.CCv1.2.scaffold266.71	7.0931e-06	5.14916	2	149593796	149595467	acyltransferase [Capsicum frutescens]	AT3(Pun-1)	S2_148741173, S2_149142027
DCA	CC.CCv1.2.scaffold266.72	0.00025343	3.59614	2	149618376	149620372	putative deacetylvindoline O-acetyltransferase-like	AT3(Pun-1)	S2_148741173, S2_149142027
DCA	CC.CCv1.2.scaffold266.114	5.6878e-05	4.24506	2	150086238	150087064	putative acyl-activating enzyme	AAE	S2_149142027
DCA	CC.CCv1.2.scaffold494.49	4.0013e-09	8.3978	2	153066495	153072991	putative acyl-activating enzyme	AAE
DCA	CC.CCv1.2.scaffold494.67	0.00062775	3.20221	2	153271724	153272540	putative acyl-activating enzyme	AAE
DCA	CC.CCv1.2.scaffold494.111	2.0965e-08	7.67851	2	153882951	153884862	GDSL esterase/lipase At5g33370	GELP
DCA	CC.CCv1.2.scaffold1038.16	3.6414e-09	8.43873	2	154254817	154259676	MLO-like protein 4
DCA	CC.CCv1.2.scaffold271.7	3.8116e-05	4.41889	2	154778649	154780469	3-ketoacyl-CoA synthase 6	KCS
DCA	CC.CCv1.2.scaffold271.108	1.8125e-05	4.74172	2	156324108	156324477	hypothetical protein FXO38_03398
DCA	CC.CCv1.2.scaffold271.144	1.826e-09	8.7385	2	156814797	156816350	transcription factor ICE1-like
DCA	CC.CCv1.2.scaffold271.149	6.5582e-07	6.18322	2	156909959	156915906	aldehyde dehydrogenase family
DCA	CC.CCv1.2.scaffold1103.23	0.00072982	3.13678	2	159463814	159467212	SUMO-conjugating enzyme UBC9		S2_160291509
DCA	CC.CCv1.2.scaffold734.13	0.00031111	3.50709	2	160568596	160574790	Nodulation receptor kinase		S2_160291509
DCA	CC.CCv1.2.scaffold1386.20	0.00087412	3.05843	2	161399906	161403648	Heptahelical transmembrane protein
DCA	CC.CCv1.2.scaffold632.9	0.00085881	3.0661	2	161591441	161594906	Cyclin dependent kinase
DCA	CC.CCv1.2.scaffold632.16	3.6777e-06	5.43442	2	161755732	161758517	hypothetical protein BC332_05696
DCA	CC.CCv1.2.scaffold632.59	0.00028385	3.54691	2	162499536	162499728	putative cold-regulated plasma		S2_163138804, S2_163138806, S2_163138808
DCA	CC.CCv1.2.scaffold632.60	9.0236e-07	6.04462	2	162505505	162507794	BTB/POZ domain-containing protein		S2_163138804, S2_163138806, S2_163138808
DCA	CC.CCv1.2.scaffold559.76	8.0876e-05	4.09218	2	163923035	163928765	putative methylesterase 13,		S2_163138804, S2_163138806, S2_163138808
DCA	CC.CCv1.2.scaffold559.78	2.1895e-08	7.65966	2	164000930	164001815	Transcription factor TCP17		S2_164596256, S2_164599673, S2_164599732, S2_164599873, S2_164599889, S2_164600095, S2_164600122, S2_164624926, S2_164624941, S2_164646890
DCA	CC.CCv1.2.scaffold1046.27	1.5656e-06	5.80532	2	165280297	165285842	Alpha-dioxygenase 1 [Capsicum	DOX1	S2_164596256, S2_164599673, S2_164599732, S2_164599873, S2_164599889, S2_164600095, S2_164600122, S2_164624926, S2_164624941, S2_164646890
DCA	CC.CCv1.2.scaffold1233.12	0.00020021	3.69851	2	168047079	168053581	putative glucuronokinase 2
DCA	CC.CCv1.2.scaffold1569.3	2.8974e-05	4.53799	2	168581826	168584370	very-long-chain 3-oxoacyl-CoA reductase
DCA	CC.CCv1.2.scaffold666.79	5.5881e-05	4.25274	2	168960505	168964579	putative amine oxidase
DCA	CC.CCv1.2.scaffold1325.16	0.00028084	3.55154	3	663594	672355	putative CMP-sialic acid
DCA	CC.CCv1.2.scaffold912.7	0.00084554	3.07287	3	2423138	2425230	CRIB domain-containing protein
DCA	CC.CCv1.2.scaffold912.29	0.00036892	3.43307	3	2805694	2809159	pirin-like protein [Capsicum
DCA	CC.CCv1.2.scaffold1153.9	5.5283e-06	5.25741	3	3413056	3413893	putative germacrene C
DCA	CC.CCv1.2.scaffold1326.1	1.4653e-05	4.83407	3	8095819	8100557	3-ketoacyl-CoA thiolase B,	3KAT	S3_9225327, S3_9225388
DCA	CC.CCv1.2.scaffold1119.7	5.1953e-05	4.28439	3	11290112	11291158	Pathogenesis-related protein STH-21
DCA	CC.CCv1.2.scaffold1119.8	1.3944e-08	7.85561	3	11327336	11328242	pathogenesis-related protein STH-21
DCA	CC.CCv1.2.scaffold551.6	3.0749e-07	6.51217	3	12983857	12984380	hypothetical protein BC332_06688
DCA	CC.CCv1.2.scaffold551.7	1.3087e-09	8.88316	3	12987291	12989431	tuberculostearic acid methyltransferase
DCA	CC.CCv1.2.scaffold551.28	3.8018e-08	7.42001	3	13589168	13594641	long-chain-alcohol oxidase FAO1
DCA	CC.CCv1.2.scaffold1052.24	1.2588e-06	5.90004	3	18479354	18480506	Germin-like protein subfamily
DCA	CC.CCv1.2.scaffold708.29	3.4699e-05	4.45968	3	19574239	19576758	Geraniol 8-hydroxylase [Capsicum
DCA	CC.CCv1.2.scaffold708.5	2.2596e-06	5.64597	3	20551631	20554145	3-ketoacyl-CoA synthase 11	KCS
DCA	CC.CCv1.2.scaffold975.17	3.7104e-06	5.43058	3	23843383	23846887	IQ-DOMAIN 14-like [Capsicum		S3_23971159
DCA	CC.CCv1.2.scaffold975.18	0.00025027	3.60159	3	23968650	23972520	VAN3-binding protein isoform		S3_23971159
DCA	CC.CCv1.2.scaffold850.4	0.00028787	3.5408	3	32527839	32531098	putative histone-lysine N-methyltransferase
DCA	CC.CCv1.2.scaffold458.4	1.8733e-06	5.72739	3	33701503	33712365	putative aminotransferase [Capsicum	pAMT (Pun-2)	S3_32003462, S3_32366757, S3_32370053, S3_32868653, S3_33666663, S3_33666676
DCA	CC.CCv1.2.scaffold524.17	5.5568e-05	4.25518	3	36147574	36154989	putative dihydroflavonol 4-reductase		S3_35135010, S3_35135030, S3_35788239, S3_35788257, S3_35788377, S3_35796579
DCA	CC.CCv1.2.scaffold995.24	0.00047803	3.32054	3	37681705	37683664	putative auxin-induced protein		S3_37186446
DCA	CC.CCv1.2.scaffold629.31	2.4477e-08	7.61124	3	49703156	49705855	putative indole-3-pyruvate monooxygenase
DCA	CC.CCv1.2.scaffold570.5	2.9039e-05	4.53702	3	57334455	57338528	Ammonium transporter 3
DCA	CC.CCv1.2.scaffold199.21	0.0001734	3.76095	3	151958482	151961837	putative SAP-like protein
DCA	CC.CCv1.2.scaffold147.32	0.00046862	3.32918	3	181866455	181875143	hypothetical protein BC332_07894
DCA	CC.CCv1.2.scaffold614.7	0.00069868	3.15572	3	184547059	184554356	protein DECREASED SIZE
DCA	CC.CCv1.2.scaffold138.41	1.2112e-05	4.91678	3	197472796	197478826	LRR receptor-like serine/threonine-protein
DCA	CC.CCv1.2.scaffold568.12	0.00037786	3.42267	3	206050112	206052523	membrane steroid-binding protein
DCA	CC.CCv1.2.scaffold48.86	5.6093e-05	4.25109	3	227468239	227472729	putative beta-1,3-galactosyltransferase 11
DCA	CC.CCv1.2.scaffold262.50	3.0565e-06	5.51478	3	232730363	232732883	protein IQ-DOMAIN 21
DCA	CC.CCv1.2.scaffold812.17	0.00026853	3.57101	3	235086074	235090448	putative DNA-binding protein
DCA	CC.CCv1.2.scaffold812.27	0.00017842	3.74856	3	235314495	235326513	putative transmembrane protein		S3_236289372, S3_236426479, S3_236442397, S3_236442761
DCA	CC.CCv1.2.scaffold348.22	5.6707e-06	5.24636	3	237519796	237536603	Homeobox-leucine zipper protein
DCA	CC.CCv1.2.scaffold348.64	1.4802e-06	5.82968	3	238331244	238331694	putative pentatricopeptide repeat-containing	PTP
DCA	CC.CCv1.2.scaffold793.1	1.4759e-05	4.83094	3	240153606	240155046	putative rhodanese-like domain-containing		, S3_240797405S3_240734682, S3_240734696, S3_240734720, S3_240781798, S3_240797357, S3_240797392, S3_240850239, S3_240857388
DCA	CC.CCv1.2.scaffold1425.12	1.0066e-05	4.99714	3	242005144	242010557	putative zinc finger		S3_241369893
DCA	CC.CCv1.2.scaffold1425.10	0.00040118	3.39666	3	242023320	242027885	putative WEB family		S3_242008481, S3_242180057
DCA	CC.CCv1.2.scaffold1320.10	5.745e-06	5.24071	3	242452041	242465009	3-oxoacyl-[acyl-carrier-protein] synthase III,	ACP	S3_242008481, S3_242180057
DCA	CC.CCv1.2.scaffold1320.11	3.0563e-06	5.5148	3	242469178	242473455	3-oxoacyl-[acyl-carrier-protein] synthase III,	ACP	S3_242008481, S3_242180057
DCA	CC.CCv1.2.scaffold1430.2	6.0033e-08	7.22161	3	242708764	242711195	11-beta-hydroxysteroid dehydrogenase 1A		S3_242008481, S3_242180057
DCA	CC.CCv1.2.scaffold620.37	1.5607e-07	6.80668	3	243924486	243926088	GRAS family protein		S3_244070106, S3_244077525
DCA	CC.CCv1.2.scaffold620.45	0.00089259	3.04935	3	243973310	243982588	putative lysine histidine		S3_244070106, S3_244077525
DCA	CC.CCv1.2.scaffold467.59	1.5696e-05	4.80421	3	246298723	246305420	Pantothenate kinase 2
DCA	CC.CCv1.2.scaffold467.60	5.2938e-05	4.27623	3	246306849	246313239	pantothenate kinase 2
DCA	CC.CCv1.2.scaffold1070.4	0.00033172	3.47923	3	247496500	247499764	protein NRT1/ PTR
DCA	CC.CCv1.2.scaffold592.70	4.6359e-06	5.33387	3	250778327	250779678	putative ELKS/Rab6-interacting/CAST family
DCA	CC.CCv1.2.scaffold461.20	2.307e-05	4.63695	3	251518927	251520013	Transcription factor TCP13
DCA	CC.CCv1.2.scaffold1502.4	0.00046509	3.33246	3	253078880	253083767	putative pentatricopeptide repeat-containing	PTP
DCA	CC.CCv1.2.scaffold1453.9	4.8805e-07	6.31154	3	253366712	253368275	AP2 transcription factor	AP2
DCA	CC.CCv1.2.scaffold726.24	2.4928e-05	4.60331	3	253783903	253805695	putative flavin-containing monooxygenase
DCA	CC.CCv1.2.scaffold913.42	0.00044219	3.35439	3	255322230	255328834	COBW domain-containing protein		S3_255274205, S3_255607664
DCA	CC.CCv1.2.scaffold699.45	0.00065387	3.18451	3	257186845	257187684	putative Down syndrome		S3_256194724
DCA	CC.CCv1.2.scaffold699.48	0.00051887	3.28494	3	257203684	257209791	Zinc finger (Ran-binding)
DCA	CC.CCv1.2.scaffold1152.2	0.00088973	3.05074	3	257891631	257893851	Cysteine-rich receptor-like protein
DCA	CC.CCv1.2.scaffold1151.16	5.4246e-05	4.26563	3	258598276	258598621	CASP-like [Capsicum annuum]
DCA	CC.CCv1.2.scaffold1542.10	4.361e-05	4.36041	3	258917373	258920035	putative pyridoxal biosynthesis
DCA	CC.CCv1.2.scaffold47.27	9.2566e-09	8.03355	3	269996372	269997346	uncharacterized protein LOC107863747
DCA	CC.CCv1.2.scaffold1397.20	0.00045921	3.33799	3	272696635	272700643	putative acyl-activating enzyme	AAE
DCA	CC.CCv1.2.scaffold520.17	3.0348e-05	4.51787	4	2780067	2781823	putative carboxylesterase 2
DCA	CC.CCv1.2.scaffold520.50	0.00031339	3.50391	4	3324843	3326308	sterol carrier protein
DCA	CC.CCv1.2.scaffold520.83	0.0009433	3.02535	4	3613739	3618315	2-methyl-6-phytyl-1,4-hydroquinone methyltransferase, chloroplastic
DCA	CC.CCv1.2.scaffold520.103	0.00014911	3.82649	4	4005657	4010454	putative peptidyl-prolyl cis-trans
DCA	CC.CCv1.2.scaffold890.25	6.2338e-08	7.20525	4	4899850	4907658	ABC transporter B
DCA	CC.CCv1.2.scaffold511.9	0.00011104	3.95452	4	5319585	5320173	putative two pore
DCA	CC.CCv1.2.scaffold319.7	3.5068e-06	5.45509	4	12617223	12624022	homeobox-leucine zipper protein		S4_12015930
DCA	CC.CCv1.2.scaffold265.15	0.00070245	3.15338	4	15680788	15709959	putative G2/mitotic-specific cyclin-1-like
DCA	CC.CCv1.2.scaffold229.11	4.3358e-06	5.36293	4	131586456	131588081	Glycosyltransferase 6 [Capsicum
DCA	CC.CCv1.2.scaffold264.2	0.00059792	3.22336	4	169842693	169844244	Protein SENSITIVE TO
DCA	CC.CCv1.2.scaffold841.8	0.0005634	3.24918	4	178453433	178456278	protein trichome berefringence-like
DCA	CC.CCv1.2.scaffold1335.8	8.2698e-06	5.0825	4	205134661	205136604	Trehalose-phosphate phosphatase B
DCA	CC.CCv1.2.scaffold128.4	0.00083916	3.07616	4	208584848	208586025	Homeobox-leucine zipper protein
DCA	CC.CCv1.2.scaffold303.36	3.7635e-07	6.42441	4	220315382	220317031	putative ergosterol biosynthetic
DCA	CC.CCv1.2.scaffold303.50	6.6512e-07	6.1771	4	220639632	220642600	Branched-chain-amino-acid aminotransferase 1,	BCAT	S4_220348670
DCA	CC.CCv1.2.scaffold303.51	0.00097054	3.01299	4	220665616	220673423	Branched-chain-amino-acid aminotransferase 1,	BCAT	S4_220348670
DCA	CC.CCv1.2.scaffold473.21	1.119e-06	5.95117	4	222964919	222965645	putative A-kinase anchor
DCA	CC.CCv1.2.scaffold622.32	0.00040641	3.39104	4	225094830	225096315	putative galactinol--sucrose galactosyltransferase
DCA	CC.CCv1.2.scaffold541.6	0.00093801	3.02779	4	226069465	226077047	hypothetical protein BC332_11962
DCA	CC.CCv1.2.scaffold541.7	1.0374e-07	6.98405	4	226079381	226096892	DNA damage-binding protein
DCA	CC.CCv1.2.scaffold1144.22	3.0423e-06	5.5168	4	229057946	229062463	Hexokinase-1 [Capsicum annuum]
DCA	CC.CCv1.2.scaffold575.50	1.4529e-06	5.83776	4	230587324	230592296	Rop guanine nucleotide
DCA	CC.CCv1.2.scaffold575.81	0.0001215	3.91542	4	231089238	231091787	putative catalase isozyme
DCA	CC.CCv1.2.scaffold575.82	0.00043362	3.36289	4	231096415	231097919	Catalase isozyme 1
DCA	CC.CCv1.2.scaffold575.83	0.00055146	3.25849	4	231098588	231100454	Catalase isozyme 1
DCA	CC.CCv1.2.scaffold922.35	1.9686e-06	5.70584	4	232091234	232092836	Protein SHI RELATED
DCA	CC.CCv1.2.scaffold1126.11	0.00012491	3.9034	5	2704783	2714718	Calcium-transporting ATPase 3,
DCA	CC.CCv1.2.scaffold221.115	0.000273	3.56384	5	5617909	5622049	Tropinone reductase-like 3
DCA	CC.CCv1.2.scaffold595.36	9.9711e-07	6.00126	5	10428659	10447358	ABC transporter G
DCA	CC.CCv1.2.scaffold773.8	4.8175e-05	4.31718	5	15791617	15794299	putative mediator of
DCA	CC.CCv1.2.scaffold290.20	0.00068366	3.16516	5	19955482	19967575	CD2 antigen cytoplasmic
DCA	CC.CCv1.2.scaffold290.61	1.9997e-05	4.69904	5	21841573	21843855	putative ATP-dependent Clp
DCA	CC.CCv1.2.scaffold19.74	8.077e-06	5.09275	5	31097772	31117740	putative leucine-rich repeat
DCA	CC.CCv1.2.scaffold19.75	2.1002e-06	5.67774	5	31118950	31119896	Histone acetyltransferase HAC1
DCA	CC.CCv1.2.scaffold19.77	0.0004134	3.38363	5	31127389	31127892	Histone acetyltransferase HAC12
DCA	CC.CCv1.2.scaffold17.9	0.00082533	3.08337	5	53875614	53884100	Protein ApaG [Capsicum
DCA	CC.CCv1.2.scaffold17.37	4.0766e-06	5.3897	5	60674233	60679941	putative phospholipid-transporting ATPase
DCA	CC.CCv1.2.scaffold64.29	2.0888e-05	4.6801	5	88776848	88777922	cathepsin B-like protease
DCA	CC.CCv1.2.scaffold139.46	0.00071888	3.14334	5	96988059	97011697	putative tRNA (cytosine(34)-C(5))-methyltransferase-like		S5_96645949
DCA	CC.CCv1.2.scaffold695.2	0.00024007	3.61966	5	114681126	114693395	putative Monoglyceride lipase
DCA	CC.CCv1.2.scaffold126.10	2.1343e-06	5.67074	5	156042535	156046350	Protein STRUBBELIG-RECEPTOR FAMILY
DCA	CC.CCv1.2.scaffold224.3	6.4719e-06	5.18897	5	197199893	197204979	Inositol-3-phosphate synthase [Capsicum
DCA	CC.CCv1.2.scaffold468.24	1.8953e-06	5.72232	5	223881845	223884303	Transcription factor [Capsicum
DCA	CC.CCv1.2.scaffold469.39	1.0438e-05	4.98138	5	225368622	225371996	putative leucine-rich repeat		S5_225596467, S5_225596489, S5_225885313
DCA	CC.CCv1.2.scaffold784.8	0.00065159	3.18603	5	227889414	227892875	serine hydroxymethyltransferase 4
DCA	CC.CCv1.2.scaffold159.5	4.1276e-05	4.3843	5	230788832	230794556	Two-component response regulator
DCA	CC.CCv1.2.scaffold767.30	0.00074804	3.12608	6	10203965	10205012	putative B3 domain-containing
DCA	CC.CCv1.2.scaffold152.5	0.00016857	3.77322	6	19350449	19351025	Actin-depolymerizing factor 1
DCA	CC.CCv1.2.scaffold160.12	0.00022868	3.64077	6	26776917	26779679	omega-3 fatty acid
DCA	CC.CCv1.2.scaffold304.2	0.00014513	3.83824	6	111244417	111246241	protein kinase [Capsicum
DCA	CC.CCv1.2.scaffold6.44	0.00045486	3.34212	6	123800081	123805434	putative 60S ribosomal
DCA	CC.CCv1.2.scaffold161.9	0.00020669	3.68468	6	166110393	166115854	Zinc finger CCCH
DCA	CC.CCv1.2.scaffold384.19	4.3876e-06	5.35777	6	173236509	173247685	2-oxoisovalerate dehydrogenase subunit		S6_173304016
DCA	CC.CCv1.2.scaffold384.2	7.8068e-07	6.10753	6	175222810	175224506	Acyl-[acyl-carrier-protein] desaturase 1,	ACP
DCA	CC.CCv1.2.scaffold535.2	0.00019623	3.70723	6	178983528	178988403	hypothetical protein BC332_15785
DCA	CC.CCv1.2.scaffold123.2	0.00036807	3.43407	6	200669093	200685631	phosphatase 2C 27
DCA	CC.CCv1.2.scaffold123.3	4.5173e-05	4.34512	6	200742310	200747775	putative indole-3-pyruvate monooxygenase
DCA	CC.CCv1.2.scaffold123.47	0.00088159	3.05473	6	202281446	202284472	N-alpha-acetyltransferase 20 [Capsicum	AT
DCA	CC.CCv1.2.scaffold123.59	5.9666e-05	4.22427	6	202669971	202686729	TMV resistance protein
DCA	CC.CCv1.2.scaffold442.55	0.00074502	3.12783	6	206851021	206854892	putative nucleolysin TIAR-like		S6_205124327, S6_205124447, S6_205188113, S6_205189469, S6_205213146, S6_205213249, S6_205257941, S6_205257943, S6_205257968, S6_205257988, S6_205262856, S6_205430226, S6_205504975, S6_205505092,
DCA	CC.CCv1.2.scaffold437.4	0.00050509	3.29663	6	218221627	218222731	putative NAC domain-containing
DCA	CC.CCv1.2.scaffold942.7	5.2928e-05	4.27631	6	223064211	223079340	cytochrome P450 94A1-like		S6_222017232, S6_222037217
DCA	CC.CCv1.2.scaffold942.12	1.306e-06	5.88406	6	223439567	223440722	Mitochondrial pyruvate carrier
DCA	CC.CCv1.2.scaffold376.5	2.2403e-06	5.64969	6	225668150	225671783	homeobox-leucine zipper protein
DCA	CC.CCv1.2.scaffold376.67	3.7708e-05	4.42357	6	226721123	226722939	UDP-glycosyltransferase 73C3-like [Solanum
DCA	CC.CCv1.2.scaffold31.27	0.00017626	3.75385	6	229254102	229254981	putative histone deacetylase		S6_228269537, S6_229031611, S6_229042399, S6_229045738, S6_229043961, S6_229056898, S6_229057726, S6_229058464, S6_229197230, S6_229197285
DCA	CC.CCv1.2.scaffold31.208	0.00013321	3.87546	6	236533860	236560743	putative vesicle transport
DCA	CC.CCv1.2.scaffold819.41	2.2653e-05	4.64487	6	240482478	240483567	putative RING-H2 finger		S6_239990570, S6_240033853, S6_240139456, S6_240192718, S6_240192731, S6_240499626
DCA	CC.CCv1.2.scaffold806.36	0.00087545	3.05777	6	245425970	245435153	Peroxidase 4 [Capsicum
DCA	CC.CCv1.2.scaffold589.5	0.00016878	3.77268	6	245855383	245857072	putative disease resistance
DCA	CC.CCv1.2.scaffold589.76	1.1378e-06	5.94393	6	247025066	247027021	Caffeic acid 3-O-methyltransferase	COMAT
DCA	CC.CCv1.2.scaffold1008.33	1.1577e-05	4.9364	6	247435161	247435446	hypothetical protein BC332_17576
DCA	CC.CCv1.2.scaffold1008.8	3.263e-06	5.48638	6	247720904	247726368	Oleoyl-acyl carrier protein	ACP
DCA	CC.CCv1.2.scaffold905.21	0.00014114	3.85035	6	248441063	248446494	Protein trichome birefringence-like
DCA	CC.CCv1.2.scaffold649.10	6.5989e-06	5.18053	7	222580	228688	NADP-dependent glyceraldehyde-3-phosphate dehydrogenase
DCA	CC.CCv1.2.scaffold649.17	0.00084526	3.07301	7	404969	410321	norbelladine synthase-like [Solanum
DCA	CC.CCv1.2.scaffold421.70	1.7637e-07	6.75358	7	7825712	7838682	Protein ECERIFERUM 3
DCA	CC.CCv1.2.scaffold682.1	6.8877e-07	6.16193	7	10153967	10155515	Hydrophobic protein OSR8
DCA	CC.CCv1.2.scaffold1352.10	9.5732e-06	5.01894	7	16988544	16988985	putative homeobox protein
DCA	CC.CCv1.2.scaffold309.30	6.6099e-05	4.17981	7	22294947	22305296	Geraniol 8-hydroxylase [Capsicum
DCA	CC.CCv1.2.scaffold115.16	0.00022958	3.63907	7	136401817	136408034	Oxysterol-binding protein-related protein
DCA	CC.CCv1.2.scaffold550.24	2.2999e-06	5.63829	7	157069484	157075347	putative histone-lysine N-methyltransferase,
DCA	CC.CCv1.2.scaffold550.13	6.7394e-08	7.17138	7	157708020	157724496	Long-chain-alcohol oxidase FAO1
DCA	CC.CCv1.2.scaffold918.3	0.00020958	3.67865	7	158895686	158918336	3-hydroxyisobutyryl-CoA hydrolase-like protein
DCA	CC.CCv1.2.scaffold166.17	8.6803e-08	7.06147	7	180214440	180216066	Scarecrow-like protein 13
DCA	CC.CCv1.2.scaffold254.13	4.851e-07	6.31417	7	195912550	195914944	TRANSPARENT TESTA 12-like
DCA	CC.CCv1.2.scaffold831.11	2.5408e-05	4.59503	7	198654624	198658348	G-type lectin S-receptor-like
DCA	CC.CCv1.2.scaffold939.1	7.6838e-08	7.11442	7	200084108	200090827	putative G-type lectin
DCA	CC.CCv1.2.scaffold208.4	3.2791e-05	4.48425	7	201814815	201815225	lysM domain-containing protein
DCA	CC.CCv1.2.scaffold955.14	0.00013863	3.85814	7	206044851	206047665	putative clathrin light
DCA	CC.CCv1.2.scaffold617.11	0.00043232	3.36419	7	209562740	209574162	Nicotianamine aminotransferase A
DCA	CC.CCv1.2.scaffold475.14	4.5579e-05	4.34124	7	214267309	214276356	Phosphoenolpyruvate carboxylase 1
DCA	CC.CCv1.2.scaffold858.9	0.00020693	3.68418	7	218309075	218310954	putative xyloglucan endotransglucosylase/hydrolase
DCA	CC.CCv1.2.scaffold157.40	7.909e-07	6.10188	7	219732320	219734320	Protein CUP-SHAPED COTYLEDON		S7_219790203, S7_219790404
DCA	CC.CCv1.2.scaffold242.42	0.00089741	3.04701	7	225589833	225592329	BTB/POZ domain-containing protein
DCA	CC.CCv1.2.scaffold242.113	0.00040494	3.39261	7	226569165	226572604	putative zinc finger
DCA	CC.CCv1.2.scaffold242.127	0.00023005	3.63818	7	226772590	226776852	putative MO25-like protein
DCA	CC.CCv1.2.scaffold242.142	1.6959e-06	5.7706	7	226941678	226942089	hypothetical protein BC332_19914
DCA	CC.CCv1.2.scaffold242.181	0.000975	3.011	7	227496088	227497831	Tryptophan synthase beta
DCA	CC.CCv1.2.scaffold242.182	4.2788e-07	6.36868	7	227501828	227506967	disulfide-isomerase 5-3-like [Capsicum
DCA	CC.CCv1.2.scaffold1140.24	0.00072132	3.14187	7	228746382	228751237	G-type lectin S-receptor-like
DCA	CC.CCv1.2.scaffold1149.5	0.00016083	3.79363	7	232865382	232871996	Peroxisomal 2,4-dienoyl-CoA reductase
DCA	CC.CCv1.2.scaffold436.60	4.9826e-06	5.30254	8	2969475	2982731	DNA mismatch repair		S8_3794980
DCA	CC.CCv1.2.scaffold466.43	3.6791e-07	6.43426	8	4129144	4129855	hypothetical protein BC332_20375
DCA	CC.CCv1.2.scaffold299.14	0.00034463	3.46265	8	15310646	15318681	extra-large guanine nucleotide-binding
DCA	CC.CCv1.2.scaffold885.10	5.435e-07	6.2648	8	20892433	20895199	putative carotenoid cleavage dioxygenase 4
DCA	CC.CCv1.2.scaffold175.10	3.3674e-06	5.47271	8	22274557	22284966	3-oxoacyl-[acyl-carrier-protein] synthase III,	ACP
DCA	CC.CCv1.2.scaffold503.11	5.6695e-08	7.24646	8	34116581	34117127	hypothetical protein BC332_20812
DCA	CC.CCv1.2.scaffold503.20	1.5261e-05	4.81642	8	34842812	34857534	Serine carboxypeptidase-like 9
DCA	CC.CCv1.2.scaffold1439.12	3.1817e-05	4.49734	8	41999567	42004198	Isocitrate dehydrogenase [NADP]
DCA	CC.CCv1.2.scaffold28.29	0.00029213	3.53442	8	42070757	42075856	MLO-like protein 1
DCA	CC.CCv1.2.scaffold206.18	5.292e-05	4.27638	8	153486617	153490350	3-ketoacyl-CoA synthase 10	KCS
DCA	CC.CCv1.2.scaffold669.7	0.00016294	3.78797	8	159997414	160005808	PsbP domain-containing protein
DCA	CC.CCv1.2.scaffold1082.31	1.4472e-05	4.83947	8	167636559	167637459	putative acidic endochitinase-like
DCA	CC.CCv1.2.scaffold1082.2	0.00016955	3.7707	8	168048011	168052551	ubiquitin-conjugating enzyme E2
DCA	CC.CCv1.2.scaffold528.39	2.4296e-05	4.61447	8	176167266	176170946	Protein ZINC INDUCED		S8_176880131, S8_176880141, S8_176880161, S8_176983877
DCA	CC.CCv1.2.scaffold528.40	7.1017e-06	5.14864	8	176171537	176176206	Protein ZINC INDUCED
DCA	CC.CCv1.2.scaffold424.52	0.00082084	3.08574	8	178025673	178035698	Zeta-carotene desaturase, chloroplastic/chromoplastic	ZDS
DCA	CC.CCv1.2.scaffold600.34	6.5734e-05	4.18221	8	181723678	181724215	putative F-box protein
DCA	CC.CCv1.2.scaffold1054.4	0.00040546	3.39205	8	182650882	182654116	Endoglucanase 12 [Capsicum		S8_182701713
DCA	CC.CCv1.2.scaffold605.35	0.00024171	3.61671	8	183777332	183788587	zinc finger CCCH
DCA	CC.CCv1.2.scaffold702.34	0.00057844	3.23774	8	185199373	185202985	heat shock 70		S8_185087249
DCA	CC.CCv1.2.scaffold702.48	0.00024496	3.6109	8	185340168	185343183	Squalene epoxidase 2,		S8_185087249
DCA	CC.CCv1.2.scaffold702.76	2.402e-05	4.61943	8	185855129	185855735	MADS-box transcription factor		S8_185087249
DCA	CC.CCv1.2.scaffold479.33	0.00032911	3.48266	8	188523524	188524938	putative spore coat
DCA	CC.CCv1.2.scaffold383.21	9.0113e-06	5.04521	8	189993835	189994902	putative receptor protein
DCA	CC.CCv1.2.scaffold383.27	1.7987e-06	5.74504	8	190115151	190129776	3-hydroxyisobutyryl-CoA hydrolase 1
DCA	CC.CCv1.2.scaffold383.30	3.1256e-09	8.50507	8	190235431	190242819	3-hydroxyisobutyryl-CoA hydrolase 1
DCA	CC.CCv1.2.scaffold832.5	2.8185e-09	8.54998	8	192190192	192190510	Auxin-induced protein 15A
DCA	CC.CCv1.2.scaffold968.31	2.7742e-05	4.55686	8	195199455	195200744	snakin-2 [Capsicum annuum]
DCA	CC.CCv1.2.scaffold364.16	4.6931e-05	4.32854	9	1727443	1744200	Purine-uracil permease NCS1
DCA	CC.CCv1.2.scaffold364.53	2.6405e-07	6.57831	9	2451719	2457576	pyruvate kinase 1,
DCA	CC.CCv1.2.scaffold364.81	0.00085312	3.06899	9	3043609	3044992	putative gamma-tubulin complex
DCA	CC.CCv1.2.scaffold367.34	0.00051397	3.28906	9	15977622	15979044	putative cell number
DCA	CC.CCv1.2.scaffold785.22	2.0981e-05	4.67817	9	19222341	19223274	putative glutathione S-transferase
DCA	CC.CCv1.2.scaffold286.1	5.8318e-06	5.2342	9	85801443	85808193	phosphatidylinositol/phosphatidylcholine transfer protein
DCA	CC.CCv1.2.scaffold1060.3	0.00098334	3.0073	9	108645199	108648530	DEAD-box ATP-dependent RNA
DCA	CC.CCv1.2.scaffold210.12	0.00026897	3.5703	9	109319230	109323279	putative acid phosphatase
DCA	CC.CCv1.2.scaffold399.8	0.00017227	3.76379	9	153530249	153547697	Hydroxymethylglutaryl-CoA synthase, cytoplasmic
DCA	CC.CCv1.2.scaffold117.32	1.6769e-06	5.77549	9	163828027	163841796	3-ketoacyl-CoA thiolase 2,	3KAT
DCA	CC.CCv1.2.scaffold194.6	0.00010168	3.99276	9	215588487	215599527	Polyadenylate-binding protein-interacting protein
DCA	CC.CCv1.2.scaffold89.10	0.00026356	3.57912	9	235554785	235570041	peroxisome biogenesis protein
DCA	CC.CCv1.2.scaffold350.3	2.8365e-05	4.54722	9	243677117	243678317	(-)-germacrene D synthase
DCA	CC.CCv1.2.scaffold1605.2	4.6702e-07	6.33066	9	250819685	250824531	CytochromeA4 [Capsicum annuum]
DCA	CC.CCv1.2.scaffold826.18	0.00021768	3.66218	9	251962167	251962966	hypothetical protein BC332_24484
DCA	CC.CCv1.2.scaffold760.21	3.1035e-06	5.50815	10	2655016	2658830	Acyl-coenzyme A oxidase
DCA	CC.CCv1.2.scaffold760.22	4.3339e-06	5.36312	10	2660441	2667156	putative acyl-coenzyme A
DCA	CC.CCv1.2.scaffold780.54	0.0001379	3.86044	10	5488666	5491053	putative carboxylesterase 11		S10_4757889
DCA	CC.CCv1.2.scaffold252.9	2.5581e-06	5.59208	10	13241205	13253037	putative B3 domain-containing
DCA	CC.CCv1.2.scaffold111.31	3.4543e-06	5.46164	10	20820228	20826853	Mitochondrial arginine transporter
DCA	CC.CCv1.2.scaffold97.4	4.7877e-06	5.31987	10	28881081	28881576	ATP synthase subunit
DCA	CC.CCv1.2.scaffold97.28	7.6363e-08	7.11712	10	31302118	31304126	3-ketoacyl-CoA synthase 1	KCS
DCA	CC.CCv1.2.scaffold150.6	5.7986e-05	4.23668	10	47401437	47403953	bifunctional nuclease 2
DCA	CC.CCv1.2.scaffold38.3	0.0005176	3.28601	10	114586454	114595849	armadillo/beta-catenin repeat family
DCA	CC.CCv1.2.scaffold140.8	1.3215e-07	6.87893	10	130915343	130916936	putative calcium-binding protein
DCA	CC.CCv1.2.scaffold140.26	0.00031106	3.50716	10	133052420	133056743	putative LRR receptor-like
DCA	CC.CCv1.2.scaffold278.10	7.0468e-05	4.15201	10	138639033	138648183	Protein NRT1/ PTR
DCA	CC.CCv1.2.scaffold344.14	0.00034809	3.45831	10	143317980	143321917	transketolase, chloroplastic [Capsicum
DCA	CC.CCv1.2.scaffold1174.3	2.6831e-09	8.57136	10	144249982	144252038	protein RGF1 INDUCIBLE
DCA	CC.CCv1.2.scaffold346.2	0.00035869	3.44528	10	144547327	144555790	translin [Capsicum annuum]
DCA	CC.CCv1.2.scaffold190.3	0.00079358	3.10041	10	160393142	160395786	fasciclin-like arabinogalactan protein
DCA	CC.CCv1.2.scaffold544.10	7.6694e-06	5.11524	10	186087234	186090187	Cytochrome 76A2 [Capsicum
DCA	CC.CCv1.2.scaffold219.40	9.6277e-08	7.01648	10	197853265	197854078	Glycerol-3-phosphate acyltransferase 5
DCA	CC.CCv1.2.scaffold267.85	0.00049204	3.308	10	212830800	212831952	1-acylglycerol-3-phosphate O-acyltransferase [Capsicum		S10_212446302
DCA	CC.CCv1.2.scaffold267.87	4.4809e-05	4.34863	10	213054095	213057180	putative aquaporin TIP1-1-like		S10_212446302
DCA	CC.CCv1.2.scaffold366.31	4.6516e-08	7.3324	10	218497662	218500496	Tropinone reductase 2
DCA	CC.CCv1.2.scaffold366.32	0.00029575	3.52908	10	218505277	218513270	Tropinone reductase 1
DCA	CC.CCv1.2.scaffold366.33	6.7443e-06	5.17106	10	218513668	218515139	Tropinone reductase 2
DCA	CC.CCv1.2.scaffold693.9	0.00039934	3.39866	10	222833332	222835675	Glycosyltransferase-like KOBITO 1		S10_222817889, S10_222936777, S10_223499199, S10_223723221
DCA	CC.CCv1.2.scaffold902.48	1.4144e-06	5.84943	10	225926940	225927306	hypothetical protein BC332_26888		S10_224911836,S10_224911879,S10_224992240,S10_224992262,S10_225057023,S10_225081614,S10_225088048,S10_225131001,S10_225131194,S10_225131252,S10_225131393,S10_225131516,S10_225131575,S10_225319034,S10_225398048,S10_225429110,S10_225474371,S10_225476175,S10_225476193,S10_225775879,S10_225775925,S10_225785591
DCA	CC.CCv1.2.scaffold1509.16	0.00016791	3.77492	10	231906740	231909559	Auxin efflux carrier		S10_231407508, S10_231530863, S10_231530864, S10_231541164
DCA	CC.CCv1.2.scaffold555.18	8.4204e-05	4.07467	11	807022	810915	nudix hydrolase 25
DCA	CC.CCv1.2.scaffold1469.8	3.1443e-05	4.50248	11	2582250	2587065	CDP-diacylglycerol--serine O-phosphatidyltransferase 1
DCA	CC.CCv1.2.scaffold750.8	2.3706e-07	6.62514	11	7146699	7157712	putative alpha-xylosidase 1-like
DCA	CC.CCv1.2.scaffold750.6	4.6105e-05	4.33625	11	7403353	7404910	putative alpha-xylosidase 1-like
DCA	CC.CCv1.2.scaffold594.30	1.9033e-07	6.72049	11	17116296	17127574	putative glucan endo-1,3-beta-glucosidase-like
DCA	CC.CCv1.2.scaffold498.3	0.00044882	3.34793	11	18679387	18682147	Cinnamoyl-CoA reductase 2	CCR	S11_18460538, S11_18460553
DCA	CC.CCv1.2.scaffold933.3	7.0642e-06	5.15094	11	21398179	21401988	hypothetical protein BC332_27644		S11_21385225, S11_21408512
DCA	CC.CCv1.2.scaffold585.9	0.00061739	3.20944	11	22678331	22681906	putative late blight
DCA	CC.CCv1.2.scaffold375.8	3.4252e-05	4.46531	11	24210526	24212795	3-ketoacyl-CoA synthase 11	KCS
DCA	CC.CCv1.2.scaffold375.16	5.1565e-06	5.28764	11	24583721	24584029	putative ER lumen
DCA	CC.CCv1.2.scaffold439.2	6.345e-07	6.19757	11	25411493	25417230	putative pentatricopeptide repeat-containing	PTP
DCA	CC.CCv1.2.scaffold418.6	0.00019552	3.70881	11	32944014	32948324	binding partner of
DCA	CC.CCv1.2.scaffold516.11	7.9942e-06	5.09722	11	41608219	41609590	putative serine/threonine protein
DCA	CC.CCv1.2.scaffold516.15	0.00013831	3.85915	11	41779799	41781605	Pentatricopeptide repeat-containing protein,	PTP	S11_42356458
DCA	CC.CCv1.2.scaffold958.2	1.3665e-06	5.86439	11	51749137	51751029	putative acyl-activating enzyme	AAE
DCA	CC.CCv1.2.scaffold385.2	8.7496e-05	4.05801	11	65911507	65915060	polygalacturonase-1 non-catalytic subunit
DCA	CC.CCv1.2.scaffold105.12	1.3854e-06	5.85842	11	112473411	112474623	CDS
DCA	CC.CCv1.2.scaffold887.2	0.00033165	3.47932	11	183371849	183373529	CDS
DCA	CC.CCv1.2.scaffold281.12	2.0988e-05	4.67803	11	207238599	207245232	CDS
DCA	CC.CCv1.2.scaffold1296.1	2.2773e-07	6.64258	11	222855254	222857252	CDS
DCA	CC.CCv1.2.scaffold478.7	7.0473e-06	5.15198	11	225180051	225184266	CDS
DCA	CC.CCv1.2.scaffold236.15	0.00011585	3.9361	11	233750840	233758798	CDS
DCA	CC.CCv1.2.scaffold728.15	1.3823e-06	5.8594	11	237330299	237336276	CDS
DCA	CC.CCv1.2.scaffold200.2	2.6127e-05	4.58291	11	240082318	240088984	fatty acyl-CoA reductase 3-like isoform X1	FOR3	S11_239928953
DCA	CC.CCv1.2.scaffold200.10	2.4204e-09	8.61611	11	240353302	240354277	CDS		S11_239928953
DCA	CC.CCv1.2.scaffold756.44	0.00034322	3.46443	11	246448049	246465930	CDS
DCA	CC.CCv1.2.scaffold1001.36	0.00033242	3.47831	11	249744235	249750421	CDS
DCA	CC.CCv1.2.scaffold898.11	0.00015607	3.80668	11	250719533	250723047	CDS
DCA	CC.CCv1.2.scaffold220.57	0.00062601	3.20342	12	4759934	4799170	CDS
DCA	CC.CCv1.2.scaffold891.23	0.00039249	3.40617	12	9302794	9309022	CDS
DCA	CC.CCv1.2.scaffold891.41	1.6195e-06	5.79062	12	9500811	9506621	CDS
DCA	CC.CCv1.2.scaffold700.12	4.4981e-07	6.34697	12	10584761	10590122	CDS
DCA	CC.CCv1.2.scaffold360.12	4.9928e-05	4.30166	12	14108847	14119819	CDS
DCA	CC.CCv1.2.scaffold360.13	8.7163e-06	5.05967	12	14121392	14127975	CDS
DCA	CC.CCv1.2.scaffold360.36	0.00045858	3.33858	12	15022351	15022939	CDS
DCA	CC.CCv1.2.scaffold638.15	7.6955e-06	5.11376	12	17361564	17361879	CDS
DCA	CC.CCv1.2.scaffold168.19	4.0635e-06	5.3911	12	20866087	20872652	copper transport protein ATX1-like isoform X1
DCA	CC.CCv1.2.scaffold168.55	6.8188e-06	5.16629	12	22385804	22387049	CDS		S12_22047790, S12_22411214, S12_22460959
DCA	CC.CCv1.2.scaffold1460.3	9.9281e-07	6.00313	12	40352529	40355093	CDS
DCA	CC.CCv1.2.scaffold715.4	0.00068149	3.16654	12	42098862	42101527	CDS
DCA	CC.CCv1.2.scaffold91.1	7.8656e-06	5.10427	12	80392319	80396810	CDS
DCA	CC.CCv1.2.scaffold91.4	6.9587e-06	5.15747	12	81885030	81899256	CDS
DCA	CC.CCv1.2.scaffold26.8	0.00029465	3.53069	12	108162845	108171181	CDS
DCA	CC.CCv1.2.scaffold328.1	0.00038964	3.40934	12	120785252	120791481	CDS
DCA	CC.CCv1.2.scaffold96.3	0.00014142	3.84949	12	148206321	148220825	CDS
DCA	CC.CCv1.2.scaffold5.17	0.00051982	3.28415	12	165538699	165542455	CDS
DCA	CC.CCv1.2.scaffold5.49	9.7642e-06	5.01036	12	176083726	176084342	CDS
DCA	CC.CCv1.2.scaffold269.1	0.00036343	3.43958	12	188625349	188631616	CDS
DCA	CC.CCv1.2.scaffold656.7	0.00044551	3.35114	12	204469760	204473639	CDS
DCA	CC.CCv1.2.scaffold601.1	0.00011366	3.94439	12	207135108	207156474	CDS
DCA	CC.CCv1.2.scaffold601.27	0.00012934	3.88827	12	208471078	208477616	CDS
DCA	CC.CCv1.2.scaffold980.10	4.9761e-08	7.30311	12	212613594	212614122	CDS
DCA	CC.CCv1.2.scaffold377.24	0.000289	3.5391	12	213356213	213359833	CDS
DCA	CC.CCv1.2.scaffold225.7	3.343e-05	4.47586	12	218815673	218819009	CDS
DCA	CC.CCv1.2.scaffold225.130	0.00089957	3.04597	12	221773590	221781645	CDS
DCA	CC.CCv1.2.scaffold1182.25	4.7563e-06	5.32273	12	223862901	223865773	CDS
Alpha Carotene	CC.CCv1.2.scaffold345.83	0.000107	3.97062	1	238797481	238819884	putative autophagy-related protein
Alpha Carotene	CC.CCv1.2.scaffold148.20	2.43e-05	4.61439	1	187238261	187242385	putative inactive leucine-rich
Alpha Carotene	CC.CCv1.2.scaffold101.122	4.7e-05	4.3279	1	54203872	54215052	Subtilisin-like protease SBT1.1
Alpha Carotene	CC.CCv1.2.scaffold222.16	0.000754	3.12263	2	128055857	128061057	Lysine-specific demethylase JMJ15		S5_19955225, S5_20266608, S5_20821399
Alpha Carotene	CC.CCv1.2.scaffold812.20	0.000326	3.48678	3	235189719	235196607	DNA-binding protein BIN4
Alpha Carotene	CC.CCv1.2.scaffold203.40	0.000389	3.41005	3	218247552	218253507	kinesin-like protein KIN-10C		S4_227171679, S4_227171771
Alpha Carotene	CC.CCv1.2.scaffold48.103	0.000679	3.16813	3	228562688	228567109	RNA polymerase sigma		S9_256455284, S9_256455329,S9_256483066, S9_256483111,S9_256483113, S9_256502167, S9_256502229, S9_257578940, S9_257657445, S9_257661289, S9_257666861, S9_257666911
Alpha Carotene	CC.CCv1.2.scaffold541.12	0.000231	3.63639	4	226148514	226149495	cytidine deaminase 1-like		S1_237040845
Alpha Carotene	CC.CCv1.2.scaffold188.17	0.000344	3.46344	4	199055564	199056659	putative defensin-like protein
Alpha Carotene	CC.CCv1.2.scaffold290.29	0.000409	3.38828	5	20351497	20355833	glutamate-1-semialdehyde 2,1-aminomutase, chloroplastic
Alpha Carotene	CC.CCv1.2.scaffold595.2	0.0004	3.39794	5	9350792	9355712	triosephosphate isomerase, cytosolic
Alpha Carotene	CC.CCv1.2.scaffold611.3	1.52e-05	4.81816	6	195054352	195056773	Myb family transcription
Alpha Carotene	CC.CCv1.2.scaffold242.52	0.000957	3.01909	7	225684648	225688185	putative LRR receptor-like
Alpha Carotene	CC.CCv1.2.scaffold299.28	0.000906	3.04287	8	15988501	16007465	hypothetical protein BC332_20580
Alpha Carotene	CC.CCv1.2.scaffold1054.10	0.000114	3.9431	8	182715733	182724042	NADPH:adrenodoxin oxidoreductase, mitochondrial		S7_226342397, S7_226353755, S7_226353756
Alpha Carotene	CC.CCv1.2.scaffold607.45	0.000278	3.55596	8	14181515	14186337	putative plastid-lipid-associated protein
Alpha Carotene	CC.CCv1.2.scaffold28.21	0.000485	3.31426	8	44245401	44245758	putative protease Do-like
Alpha Carotene	CC.CCv1.2.scaffold466.2	2.05e-05	4.68825	8	3607089	3610636	WD repeat-containing protein
Alpha Carotene	CC.CCv1.2.scaffold545.30	0.000231	3.63639	9	5614167	5621271	ABC transporter B		S1_54706280
Alpha Carotene	CC.CCv1.2.scaffold561.19	6.68e-05	4.17522	9	256498708	256501666	Lycopene epsilon cyclase,	LCYE
Alpha Carotene	CC.CCv1.2.scaffold358.9	0.000415	3.38195	9	168965638	168971717	phosphoenolpyruvate carboxylase [Capsicum
Alpha Carotene	CC.CCv1.2.scaffold295.2	0.000752	3.12378	9	154409264	154416480	transcription factor MYB1	MYB
Alpha Carotene	CC.CCv1.2.scaffold398.87	0.000237	3.62525	10	221624406	221631873	ribonuclease III domain-containing
Alpha Carotene	CC.CCv1.2.scaffold9.48	0.000582	3.23508	11	164368104	164380813	CDS
Alpha Carotene	CC.CCv1.2.scaffold498.34	0.00089	3.05061	11	19181680	19182529	AP2 transcription factor	AP2
Alpha Carotene	CC.CCv1.2.scaffold516.15	0.000828	3.08197	11	51470454	51472845	Pentatricopeptide repeat-containing protein,	PTP	S11_6427364
BetaCarotene	CC.CCv1.2.scaffold369.52	0.000721	3.14206	1	195651878	195665896	protein translocase subunit SecA, chloroplastic [Capsicum annuum]
BetaCarotene	CC.CCv1.2.scaffold1258.22	0.000143	3.84466	5	1804796	1806293	lycopene beta-cyclase [Capsicum annuum]	LCYB	S5_1722135
BetaCarotene	CC.CCv1.2.scaffold134.33	0.000636	3.19654	7	188231697	188234600	Calcium-dependent protein kinase 34 [Capsicum annuum]
BetaCarotene	CC.CCv1.2.scaffold531.1	0.000215	3.66756	12	184121022	184132810	CDS
Capsanthinin	CC.CCv1.2.scaffold799.17	0.000944	3.02503	10	3336895	3340282	30S ribosomal protein S10, chloroplastic [Capsicum annuum]
Capsanthinin	CC.CCv1.2.scaffold767.46	0.000934	3.02965	6	10699629	10700509	40S ribosomal protein S26-1 [Capsicum annuum]		S6_9951860
Capsanthinin	CC.CCv1.2.scaffold896.6	0.000863	3.06399	7	232060909	232061598	all-trans-retinol dehydrogenase [NAD(+)] ADH1B [Capsicum annuum]		S7_232853052, S7_232853055
Capsanthinin	CC.CCv1.2.scaffold856.4	4.8e-05	4.31876	5	1505229	1512855	Anthranilate synthase beta subunit 1, chloroplastic [Capsicum
Capsanthinin	CC.CCv1.2.scaffold75.15	5.34e-05	4.27246	10	82967359	82974511	ATP-dependent Clp protease proteolytic subunit-related protein 1,
Capsanthinin	CC.CCv1.2.scaffold699.7	0.000985	3.00656	3	256718451	256723007	Auxin response factor 23 [Capsicum annuum]
Capsanthinin	CC.CCv1.2.scaffold819.9	1.16e-07	6.93554	6	239863513	239865010	capsanthin/capsorubin synthase [Capsicum annuum]	CCS	S6_239903206
Capsanthinin	CC.CCv1.2.scaffold749.25	0.000329	3.4828	11	244362977	244367785	CDS
Capsanthinin	CC.CCv1.2.scaffold168.9	0.000688	3.16241	12	20635927	20639048	CDS
Capsanthinin	CC.CCv1.2.scaffold602.58	0.000773	3.11182	12	7302900	7305595	CDS
Capsanthinin	CC.CCv1.2.scaffold705.20	4.09e-07	6.38828	9	248598	259936	cell division protein FtsZ homolog 2-1, chloroplastic
Capsanthinin	CC.CCv1.2.scaffold1214.3	0.000119	3.92445	6	6346667	6365058	Cytochrome 97B3, chloroplastic [Capsicum annuum]	CYP97	S6_4194551
Capsanthinin	CC.CCv1.2.scaffold905.23	0.000147	3.83268	6	248469754	248475138	DAR GTPase 3, chloroplastic [Capsicum annuum]
Capsanthinin	CC.CCv1.2.scaffold813.11	0.000806	3.09366	10	195053219	195056587	Dehydrodolichyl diphosphate synthase 2 [Capsicum annuum]
Capsanthinin	CC.CCv1.2.scaffold732.6	0.000339	3.4698	8	173106791	173111385	GTP-binding protein [Capsicum annuum]
Capsanthinin	CC.CCv1.2.scaffold89.47	0.000753	3.12321	9	238713746	238718473	Indole-3-butyric acid response 5 [Capsicum annuum]
Capsanthinin	CC.CCv1.2.scaffold964.3	0.00056	3.25181	5	215049694	215063811	Iron-sulfur assembly protein IscA, chloroplastic [Capsicum chinense]
Capsanthinin	CC.CCv1.2.scaffold1258.22	0.000317	3.49894	5	1804796	1806293	lycopene beta-cyclase [Capsicum annuum]	LCYB	S5_106661
Capsanthinin	CC.CCv1.2.scaffold706.14	0.000735	3.13371	10	9196700	9197700	mannan endo-1,4-beta-mannosidase 2-like [Capsicum annuum]
Capsanthinin	CC.CCv1.2.scaffold86.31	0.000706	3.1512	1	121154432	121158652	putat+H773ive inactive purple acid phosphatase 2-like [Capsicum
Capsanthinin	CC.CCv1.2.scaffold996.2	2.11e-05	4.67572	8	127339194	127344782	putative ADP-ribosylation factor GTPase-activating protein AGD11 [Capsicum
Capsanthinin	CC.CCv1.2.scaffold1156.27	0.000561	3.25104	4	227870494	227871064	putative F-box protein CPR30-like isoform 1 [Capsicum
Capsanthinin	CC.CCv1.2.scaffold467.5	0.000548	3.26122	3	245320433	245326675	putative galactinol--sucrose galactosyltransferase-like [Capsicum annuum]
Capsanthinin	CC.CCv1.2.scaffold399.1	0.000222	3.65365	9	152506273	152507163	putative inactive nicotinamidase [Capsicum chinense]
Capsanthinin	CC.CCv1.2.scaffold1661.1	0.000518	3.28567	10	222019844	222023376	putative UNC93-like protein-like [Capsicum annuum]		S10_222889353
Capsanthinin	CC.CCv1.2.scaffold1303.9	0.000943	3.02549	10	4263127	4267207	Ribonuclease [Capsicum annuum]
Capsanthinin	CC.CCv1.2.scaffold726.62	1.65e-05	4.78252	3	254229826	254235150	Ribulose-phosphate 3-epimerase, chloroplastic [Capsicum annuum]
Capsanthinin	CC.CCv1.2.scaffold634.25	0.000379	3.42136	11	3253347	3256165	universal stress protein A-like protein isoform X3
Zeaxanthin	CC.CCv1.2.scaffold386.40	0.0009	3.04576	2	134870880	134906531	probable LRR receptor-like serine/threonine-protein kinase At1g53430 [Capsicum
Zeaxanthin	CC.CCv1.2.scaffold1165.32	0.000234	3.63078	2	144319855	144335027	Mediator of RNA polymerase II transcription subunit		S2_142875767
Zeaxanthin	CC.CCv1.2.scaffold1156.10	0.000356	3.44855	4	227666675	227676923	SPX and EXS domain-containing protein 1 [Capsicum
Zeaxanthin	CC.CCv1.2.scaffold894.11	9.97e-05	4.0013	6	7125116	7129915	zeaxanthin epoxidase, chloroplastic [Capsicum annuum]	ZEP	S6_7084855, S6_7129607
Zeaxanthin	CC.CCv1.2.scaffold767.46	0.000586	3.2321	6	10699629	10700509	40S ribosomal protein S26-1 [Capsicum annuum]
Zeaxanthin	CC.CCv1.2.scaffold811.12	0.000903	3.04431	6	158516239	158516653	F-box/WD-40 repeat-containing protein [Capsicum chinense]
Zeaxanthin	CC.CCv1.2.scaffold877.7	0.000334	3.47625	6	197899961	197904353	N-acetyltransferase 50 [Capsicum annuum]	AT
Zeaxanthin	CC.CCv1.2.scaffold1999.1	0.000626	3.20343	7	14477148	14492180	putative homeobox protein knotted-1-like LET12-like isoform X1
Zeaxanthin	CC.CCv1.2.scaffold918.3	6.26e-05	4.20343	7	158895686	158918336	3-hydroxyisobutyryl-CoA hydrolase-like protein 4, mitochondrial [Capsicum annuum]
Zeaxanthin	CC.CCv1.2.scaffold364.76	0.000469	3.32883	9	2850739	2858244	putative phytosulfokines 6-like [Capsicum annuum]
Zeaxanthin	CC.CCv1.2.scaffold824.30	0.000408	3.38934	11	10663668	10668465	choline/ethanolaminephosphotransferase 1 [Capsicum annuum]
Zeaxanthin	CC.CCv1.2.scaffold656.23	0.00022	3.65758	12	205286045	205289187	CDS
Zeaxanthin	CC.CCv1.2.scaffold710.33	0.000669	3.17457	12	225711480	225712530	CDS
2-Hexenal	CC.CCv1.2.scaffold624.1	0.00084839	3.0714	1	69069524	69082575	NAD(H) kinase 1 [Capsicum annuum]
2-Hexenal	CC.CCv1.2.scaffold420.39	8.8231e-05	4.05438	1	222173032	222173386	putative calcium-dependent protein kinase [Capsicum annuum]
2-Hexenal	CC.CCv1.2.scaffold761.10	0.00063969	3.19403	1	233997832	233998741	putative 3-hydroxyisobutyrate dehydrogenase-like 2, mitochondrial [Capsicum annuum]		S5_1881923
2-Hexenal	CC.CCv1.2.scaffold345.86	8.4659e-05	4.07233	1	238851608	238853309	Amidophosphoribosyltransferase, chloroplastic [Capsicum annuum]
2-Hexenal	CC.CCv1.2.scaffold703.53	0.00045084	3.34598	1	240144938	240147324	hypothetical protein BC332_03162 [Capsicum chinense]
2-Hexenal	CC.CCv1.2.scaffold703.51	0.00011189	3.95121	1	240153503	240154916	putative ureidoglycolate hydrolase [Capsicum chinense]
2-Hexenal	CC.CCv1.2.scaffold632.81	0.00010065	3.99719	2	162779647	162782642	putative 40S ribosomal protein S8-like [Capsicum annuum]		S5_13861304
2-Hexenal	CC.CCv1.2.scaffold73.35	0.00076985	3.11359	3	121167426	121171165	Ribulose bisphosphate carboxylase large chain [Capsicum chinense]
2-Hexenal	CC.CCv1.2.scaffold699.90	0.0007473	3.12651	3	257816572	257820450	Alpha-dioxygenase 2 [Capsicum annuum]	DOX2
2-Hexenal	CC.CCv1.2.scaffold401.63	0.00012713	3.89575	3	260792657	260798230	uncharacterized methyltransferase C3H7.11 isoform X2 [Capsicum annuum]
2-Hexenal	CC.CCv1.2.scaffold128.13	0.0002836	3.54729	4	208825681	208831243	Alcohol dehydrogenase-like 7 [Capsicum chinense]	ADH	S1_221819004
2-Hexenal	CC.CCv1.2.scaffold1126.12	0.00028999	3.53762	5	2716296	2719574	putative sugar phosphate/phosphate translocator [Capsicum annuum]		S7_226388593
2-Hexenal	CC.CCv1.2.scaffold565.24	0.00059408	3.22616	5	13474488	13475329	Alpha-glucosidase [Capsicum annuum]
2-Hexenal	CC.CCv1.2.scaffold223.10	0.00059187	3.22777	5	183761086	183764669	putative LRR receptor-like serine/threonine-protein kinase [Capsicum annuum]
2-Hexenal	CC.CCv1.2.scaffold937.11	0.00083738	3.07708	5	236430835	236433895	putative late blight resistance protein homolog R1A-3
2-Hexenal	CC.CCv1.2.scaffold1019.36	0.00062288	3.2056	6	527683	531491	putative exopolygalacturonase clone-like [Capsicum annuum]
2-Hexenal	CC.CCv1.2.scaffold315.4	0.00093327	3.02999	6	10835256	10847389	mitochondrial import receptor subunit TOM40-1 [Capsicum annuum]		S3_258598200
2-Hexenal	CC.CCv1.2.scaffold798.3	0.00029022	3.53727	6	30113114	30113444	putative zinc transporter 1-like [Capsicum annuum]		S8_177028116
2-Hexenal	CC.CCv1.2.scaffold1.19	0.00039647	3.40179	6	58225776	58232025	hypothetical protein BC332_15128 [Capsicum chinense]
2-Hexenal	CC.CCv1.2.scaffold31.36	0.00012074	3.91815	6	229408979	229413313	SRSF protein kinase 2 [Capsicum annuum]		S11_20770852
2-Hexenal	CC.CCv1.2.scaffold242.138	9.2118e-05	4.03566	7	226889567	226898535	Serine/threonine-protein phosphatase 4 catalytic subunit [Capsicum annuum]
2-Hexenal	CC.CCv1.2.scaffold206.7	8.6232e-05	4.06433	8	151059245	151060627	Acyl-CoA N-acyltransferases (NAT) superfamily protein [Capsicum annuum]	NAT
2-Hexenal	CC.CCv1.2.scaffold424.18	0.00080573	3.09381	8	177557147	177559835	Pentatricopeptide repeat-containing protein [Capsicum annuum]	PTP
2-Hexenal	CC.CCv1.2.scaffold392.100	0.00077142	3.11271	9	254405270	254420775	cyclin-dependent kinase F-1 [Capsicum annuum]
2-Hexenal	CC.CCv1.2.scaffold799.60	2.035e-05	4.69144	10	3920440	3923980	putative rRNA methylase YtqB [Capsicum annuum]
2-Hexenal	CC.CCv1.2.scaffold585.29	0.00029696	3.5273	11	21556095	21572530	putative neurofilament heavy polypeptide-like [Capsicum annuum]
2-Hexenal	CC.CCv1.2.scaffold71.47	0.0003592	3.44466	11	49760085	49761879	putative inactive receptor kinase [Capsicum annuum]		S6_61710
4-Methylpentyl 2-methylbutanoate	CC.CCv1.2.scaffold294.36	0.00010062	3.99732	1	13261749	13262196	uncharacterized protein		S1_13005001, S1_13824697
4-Methylpentyl 2-methylbutanoate	CC.CCv1.2.scaffold227.19	3.1228e-05	4.50546	1	17972042	17972687	Abscisic acid receptor PYL1 [Capsicum annuum]
4-Methylpentyl 2-methylbutanoate	CC.CCv1.2.scaffold217.10	6.1228e-05	4.21305	1	45821444	45823953	BTB/POZ domain-containing protein NPY1 [Capsicum annuum]		S1_46123389
4-Methylpentyl 2-methylbutanoate	CC.CCv1.2.scaffold217.11	0.00085901	3.066	1	46004369	46008917	ABC transporter C family member 1 [Capsicum		S1_46123389
4-Methylpentyl 2-methylbutanoate	CC.CCv1.2.scaffold345.81	0.00020693	3.68418	1	238733368	238738127	Protein CER1-like 1 [Capsicum annuum]
4-Methylpentyl 2-methylbutanoate	CC.CCv1.2.scaffold40.2	5.0812e-05	4.29403	2	8736651	8737663	Protein NRT1/ PTR FAMILY 8.2 [Capsicum annuum]
4-Methylpentyl 2-methylbutanoate	CC.CCv1.2.scaffold33.38	0.00073801	3.13194	2	25374126	25380046	3-ketoacyl-CoA synthase 6 [Capsicum annuum]	3KAS
4-Methylpentyl 2-methylbutanoate	CC.CCv1.2.scaffold106.15	2.6683e-05	4.57377	2	95432648	95438170	Geraniol 8-hydroxylase [Capsicum annuum]
4-Methylpentyl 2-methylbutanoate	CC.CCv1.2.scaffold106.22	0.00057549	3.23996	2	96549886	96558859	Methylesterase 1 [Capsicum annuum]	ME
4-Methylpentyl 2-methylbutanoate	CC.CCv1.2.scaffold457.9	1.529e-05	4.81559	2	105461303	105469494	protein trichome birefringence-like 19 [Capsicum annuum]
4-Methylpentyl 2-methylbutanoate	CC.CCv1.2.scaffold493.35	1.6914e-06	5.77175	2	132826268	132826799	putative pentatricopeptide repeat-containing protein-like [Capsicum annuum]	PTP
4-Methylpentyl 2-methylbutanoate	CC.CCv1.2.scaffold386.4	1.4819e-07	6.82918	2	133988467	133989610	putative ABC transporter B family member 18-like
4-Methylpentyl 2-methylbutanoate	CC.CCv1.2.scaffold494.78	0.00015113	3.82065	2	153428014	153428962	hypothetical protein BC332_05218 [Capsicum chinense]
4-Methylpentyl 2-methylbutanoate	CC.CCv1.2.scaffold271.144	0.0008944	3.04847	2	156814797	156816350	transcription factor ICE1-like [Capsicum annuum]
4-Methylpentyl 2-methylbutanoate	CC.CCv1.2.scaffold1247.26	2.2633e-06	5.64526	3	318750	325029	putative MACPF domain-containing protein-like [Capsicum annuum]		S3_40988, S3_528630, S3_631732, S3_631756
4-Methylpentyl 2-methylbutanoate	CC.CCv1.2.scaffold871.13	0.00013388	3.87328	3	8824258	8825764	Myb-related protein [Capsicum annuum]
4-Methylpentyl 2-methylbutanoate	CC.CCv1.2.scaffold7.21	0.00046549	3.33209	3	70008381	70047903	Glucose-6-phosphate isomerase, cytosolic 1 [Capsicum annuum]
4-Methylpentyl 2-methylbutanoate	CC.CCv1.2.scaffold20.15	0.00016934	3.77124	3	107472230	107476925	hypothetical protein BC332_07574 [Capsicum chinense]
4-Methylpentyl 2-methylbutanoate	CC.CCv1.2.scaffold48.66	0.0001093	3.96138	3	226236380	226237368	protein DEFECTIVE IN MERISTEM SILENCING 3-like [Solanum
4-Methylpentyl 2-methylbutanoate	CC.CCv1.2.scaffold48.67	2.875e-06	5.54136	3	226237559	226241192	IQ-DOMAIN 1-like [Capsicum annuum]
4-Methylpentyl 2-methylbutanoate	CC.CCv1.2.scaffold1434.3	0.00033572	3.47402	3	239901861	239906164	putative F-box protein SKIP19-like [Capsicum annuum]		S4_3392009
4-Methylpentyl 2-methylbutanoate	CC.CCv1.2.scaffold520.103	1.1013e-06	5.95809	4	4005657	4010454	putative peptidyl-prolyl cis-trans isomerase CYP37, chloroplastic-like [Capsicum		S4_14187448
4-Methylpentyl 2-methylbutanoate	CC.CCv1.2.scaffold319.30	0.00037144	3.43011	4	13336526	13337262	probable LRR receptor-like serine/threonine-protein kinase At3g47570 [Capsicum
4-Methylpentyl 2-methylbutanoate	CC.CCv1.2.scaffold599.13	4.5573e-07	6.34129	4	196098192	196098504	hypothetical protein FXO37_00917 [Capsicum annuum]
4-Methylpentyl 2-methylbutanoate	CC.CCv1.2.scaffold188.49	0.00020741	3.68317	4	202465895	202474813	F-box/LRR-repeat protein At3g03360-like [Lycium ferocissimum]		S4_202619000, S4_202809758
4-Methylpentyl 2-methylbutanoate	CC.CCv1.2.scaffold19.41	0.00033591	3.47378	5	27257068	27258244	hypothetical protein BC332_12990 [Capsicum chinense]
4-Methylpentyl 2-methylbutanoate	CC.CCv1.2.scaffold12.39	0.00011677	3.93267	5	71772771	71773188	ribonuclease 3-like protein 3 [Nicotiana tabacum]
4-Methylpentyl 2-methylbutanoate	CC.CCv1.2.scaffold126.10	7.4888e-06	5.12559	5	156042535	156046350	Protein STRUBBELIG-RECEPTOR FAMILY 3 [Capsicum chinense]		S5_155221809
4-Methylpentyl 2-methylbutanoate	CC.CCv1.2.scaffold6.5	0.00027467	3.56119	6	119377823	119378243	2-hydroxyisoflavanone dehydratase-like [Lycium ferocissimum]		S6_118620695
4-Methylpentyl 2-methylbutanoate	CC.CCv1.2.scaffold1429.3	0.00074122	3.13005	6	172876489	172894856	SWI/SNF complex subunit SWI3C [Capsicum chinense]
4-Methylpentyl 2-methylbutanoate	CC.CCv1.2.scaffold276.60	0.00021221	3.67323	6	212830786	212834577	Profilin-1 [Capsicum annuum]		S6_212261403, S6_212614749, S6_212979487, S6_212979568
4-Methylpentyl 2-methylbutanoate	CC.CCv1.2.scaffold421.70	0.00093566	3.02888	7	7825712	7838682	Protein ECERIFERUM 3 [Capsicum chinense]		S7_7186523, S7_7197210
4-Methylpentyl 2-methylbutanoate	CC.CCv1.2.scaffold682.20	0.00015385	3.8129	7	11005684	11005930	EG45-like domain containing protein [Solanum dulcamara]		S7_11060337, S7_11927606
4-Methylpentyl 2-methylbutanoate	CC.CCv1.2.scaffold475.9	0.00011153	3.95261	7	214053649	214054661	putative F-box protein-like isoform X4 [Capsicum annuum]		S7_214978478
4-Methylpentyl 2-methylbutanoate	CC.CCv1.2.scaffold415.44	4.6552e-05	4.33206	7	230981412	230982638	G-type lectin S-receptor-like serine/threonine-protein kinase [Capsicum annuum]		S7_231652200
4-Methylpentyl 2-methylbutanoate	CC.CCv1.2.scaffold1560.3	0.000554	3.25649	8	17028	19787	Aquaporin NIP3-1 [Capsicum annuum]		S8_34237, S8_80207, S8_130272, S8_310848
4-Methylpentyl 2-methylbutanoate	CC.CCv1.2.scaffold876.26	0.00075691	3.12096	8	63713837	63718369	loganic acid O-methyltransferase-like [Capsicum annuum]	MTF
4-Methylpentyl 2-methylbutanoate	CC.CCv1.2.scaffold407.26	0.0004699	3.32799	8	163577109	163595607	putative target of Myb protein 1-like isoform	MYB
4-Methylpentyl 2-methylbutanoate	CC.CCv1.2.scaffold419.6	3.0795e-05	4.51152	8	168208987	168212575	putative CDGSH iron-sulfur domain-containing protein 2-like [Capsicum		S8_167271056
4-Methylpentyl 2-methylbutanoate	CC.CCv1.2.scaffold528.48	0.00056853	3.24525	8	176301326	176303893	calcium and calcium/calmodulin-dependent serine/threonine-protein kinase [Capsicum annuum]		S8_176996086
4-Methylpentyl 2-methylbutanoate	CC.CCv1.2.scaffold528.74	0.00096829	3.01399	8	176990258	176990420	Fanconi anemia group D2 protein homolog [Capsicum		S8_176996086
4-Methylpentyl 2-methylbutanoate	CC.CCv1.2.scaffold383.27	0.00052761	3.27769	8	190115151	190129776	3-hydroxyisobutyryl-CoA hydrolase 1 [Capsicum annuum]		S8_190457002, S8_190503238, S8_190713146
4-Methylpentyl 2-methylbutanoate	CC.CCv1.2.scaffold383.93	0.00095443	3.02026	8	191229136	191234283	Ras-related protein RABG3f-like [Solanum tuberosum]
4-Methylpentyl 2-methylbutanoate	CC.CCv1.2.scaffold320.31	9.3667e-05	4.02841	9	33165740	33167674	Short-chain dehydrogenase TIC 32, chloroplastic [Capsicum chinense]	SDR
4-Methylpentyl 2-methylbutanoate	CC.CCv1.2.scaffold320.32	0.00017159	3.76551	9	33167728	33169943	short-chain dehydrogenase TIC 32 B, chloroplastic-like isoform	SDR
4-Methylpentyl 2-methylbutanoate	CC.CCv1.2.scaffold252.9	0.00074077	3.13032	10	13241205	13253037	putative B3 domain-containing protein REM9-like [Capsicum annuum]
4-Methylpentyl 2-methylbutanoate	CC.CCv1.2.scaffold60.20	0.00031458	3.50227	10	109533588	109542194	26S proteasome
4-Methylpentyl 2-methylbutanoate	CC.CCv1.2.scaffold140.26	0.00046735	3.33036	10	133052420	133056743	putative LRR receptor-like serine/threonine-protein kinase [Capsicum annuum]
4-Methylpentyl 2-methylbutanoate	CC.CCv1.2.scaffold497.3	0.00013658	3.86461	10	187534853	187540818	putative xylose isomerase-like [Capsicum annuum]		S10_187798223, S10_187798226, S10_187798229
4-Methylpentyl 2-methylbutanoate	CC.CCv1.2.scaffold177.9	0.00096006	3.0177	10	189587287	189589705	putative trypsin inhibitor 1-like [Capsicum annuum]		S10_188745993
4-Methylpentyl 2-methylbutanoate	CC.CCv1.2.scaffold813.11	0.00085897	3.06602	10	195053219	195056587	Dehydrodolichyl diphosphate synthase 2 [Capsicum annuum]		S10_195425158
4-Methylpentyl 2-methylbutanoate	CC.CCv1.2.scaffold1487.1	0.00048484	3.3144	10	224396314	224396860	putative disease resistance protein-like [Capsicum annuum]		S10_224746938, S10_224781851
4-Methylpentyl 2-methylbutanoate	CC.CCv1.2.scaffold634.66	0.00014459	3.83986	11	3762710	3764884	LEAF RUST 10 DISEASE-RESISTANCE LOCUS RECEPTOR-LIKE PROTEIN		S11_3040333, S11_3064996, S11_3290637, S11_3546889, S11_3546897, S11_3546923, S11_3546929, S11_3546963, S11_3675642, S11_3965838, S11_3965870
4-Methylpentyl 2-methylbutanoate	CC.CCv1.2.scaffold375.1	0.00083045	3.08069	11	23022236	23023337	intracellular ribonuclease LX [Capsicum annuum]
4-Methylpentyl 2-methylbutanoate	CC.CCv1.2.scaffold396.14	0.00014048	3.85239	11	44555487	44556299	Thioredoxin H2 [Capsicum chinense]
4-Methylpentyl 3-methylbutanoate	CC.CCv1.2.scaffold217.11	0.00069964	3.15513	1	46004369	46008917	ABC transporter C family member 1 [Capsicum
4-Methylpentyl 3-methylbutanoate	CC.CCv1.2.scaffold783.5	1.4933e-06	5.82585	1	48129701	48135168	Cryptochrome DASH, chloroplastic/mitochondrial [Capsicum annuum]		S1_48519183, S1_48970651
4-Methylpentyl 3-methylbutanoate	CC.CCv1.2.scaffold413.13	0.00012751	3.89446	1	60659942	60674701	N-methyltransferase ASHH3-like isoform X2 [Lycium ferocissimum]	MTF	S1_60713849
4-Methylpentyl 3-methylbutanoate	CC.CCv1.2.scaffold441.19	0.00014832	3.8288	1	71704682	71717413	Linoleate 13S-lipoxygenase 2-1, chloroplastic [Capsicum chinense]	LOX
4-Methylpentyl 3-methylbutanoate	CC.CCv1.2.scaffold797.18	9.1059e-05	4.04068	1	234985527	234989439	putative RNA polymerase sigma factor sigB-like [Capsicum
4-Methylpentyl 3-methylbutanoate	CC.CCv1.2.scaffold40.2	0.00033141	3.47963	2	8736651	8737663	Protein NRT1/ PTR FAMILY 8.2 [Capsicum annuum]
4-Methylpentyl 3-methylbutanoate	CC.CCv1.2.scaffold106.15	0.00011218	3.95008	2	95432648	95438170	Geraniol 8-hydroxylase [Capsicum annuum]		S2_94923446
4-Methylpentyl 3-methylbutanoate	CC.CCv1.2.scaffold390.4	0.00039917	3.39884	2	121541443	121549869	lecithin-cholesterol acyltransferase-like 4 [Capsicum annuum]
4-Methylpentyl 3-methylbutanoate	CC.CCv1.2.scaffold493.28	3.0189e-05	4.52015	2	132733854	132735857	putative coiled-coil domain-containing protein-like isoform X1 [Capsicum
4-Methylpentyl 3-methylbutanoate	CC.CCv1.2.scaffold386.4	0.00010212	3.99089	2	133988467	133989610	putative ABC transporter B family member 18-like
4-Methylpentyl 3-methylbutanoate	CC.CCv1.2.scaffold266.9	0.00062891	3.20141	2	148824815	148828534	3-hydroxy-3-methylglutaryl-coenzyme A reductase 2 [Capsicum annuum]
4-Methylpentyl 3-methylbutanoate	CC.CCv1.2.scaffold266.72	3.9349e-05	4.40507	2	149618376	149620372	putative deacetylvindoline O-acetyltransferase-like [Capsicum annuum]	AT3(Pun-1)
4-Methylpentyl 3-methylbutanoate	CC.CCv1.2.scaffold494.111	0.00018058	3.74333	2	153882951	153884862	GDSL esterase/lipase At5g33370 [Capsicum annuum]	GELP	S2_153554660, S2_154774544
4-Methylpentyl 3-methylbutanoate	CC.CCv1.2.scaffold1292.20	0.00072589	3.13913	2	165964106	165967344	putative multiple C2 and transmembrane domain-containing protein
4-Methylpentyl 3-methylbutanoate	CC.CCv1.2.scaffold1247.26	0.00037419	3.42691	3	318750	325029	putative MACPF domain-containing protein-like [Capsicum annuum]		S3_528630, S3_631732, S3_631756
4-Methylpentyl 3-methylbutanoate	CC.CCv1.2.scaffold871.13	2.3509e-05	4.62877	3	8824258	8825764	Myb-related protein [Capsicum annuum]		S3_9164325
4-Methylpentyl 3-methylbutanoate	CC.CCv1.2.scaffold551.7	0.00011523	3.93843	3	12987291	12989431	methyltransferase UfaA1-like [Solanum tuberosum]		S3_12987971
4-Methylpentyl 3-methylbutanoate	CC.CCv1.2.scaffold48.66	7.0097e-05	4.1543	3	226236380	226237368	protein DEFECTIVE IN MERISTEM SILENCING 3-like [Solanum
4-Methylpentyl 3-methylbutanoate	CC.CCv1.2.scaffold48.67	0.00029103	3.53606	3	226237559	226241192	IQ-DOMAIN 1-like [Capsicum annuum]
4-Methylpentyl 3-methylbutanoate	CC.CCv1.2.scaffold48.102	3.0189e-05	4.52015	3	228555378	228559328	green ripe-like 1 [Capsicum annuum]
4-Methylpentyl 3-methylbutanoate	CC.CCv1.2.scaffold892.27	0.00075927	3.1196	3	236206999	236212640	(6-4)DNA photolyase [Capsicum chinense]
4-Methylpentyl 3-methylbutanoate	CC.CCv1.2.scaffold1434.3	0.00014224	3.84698	3	239901861	239906164	putative F-box protein SKIP19-like [Capsicum annuum]
4-Methylpentyl 3-methylbutanoate	CC.CCv1.2.scaffold726.8	0.00042138	3.37533	3	253620339	253621686	putative expansin-A23-like [Capsicum annuum]		S3_253671951, S3_254237461
4-Methylpentyl 3-methylbutanoate	CC.CCv1.2.scaffold699.14	0.00033964	3.46898	3	256763013	256766536	Serine carboxypeptidase-like 46 [Capsicum annuum]		S3_257476796
4-Methylpentyl 3-methylbutanoate	CC.CCv1.2.scaffold520.103	1.5826e-05	4.80063	4	4005657	4010454	putative peptidyl-prolyl cis-trans isomerase CYP37, chloroplastic-like [Capsicum		S4_3675539
4-Methylpentyl 3-methylbutanoate	CC.CCv1.2.scaffold593.35	0.00059361	3.2265	4	18950340	18953365	NEP1-interacting protein 1 [Capsicum annuum]		S4_19407897, S4_19407954, S4_19407969
4-Methylpentyl 3-methylbutanoate	CC.CCv1.2.scaffold599.13	6.1167e-07	6.21348	4	196098192	196098504	hypothetical protein FXO37_00917 [Capsicum annuum]
4-Methylpentyl 3-methylbutanoate	CC.CCv1.2.scaffold188.49	0.00066348	3.17817	4	202465895	202474813	F-box/LRR-repeat protein At3g03360-like [Lycium ferocissimum]
4-Methylpentyl 3-methylbutanoate	CC.CCv1.2.scaffold473.21	2.6378e-05	4.57876	4	222964919	222965645	putative A-kinase anchor protein 17A-like [Capsicum annuum]
4-Methylpentyl 3-methylbutanoate	CC.CCv1.2.scaffold622.15	0.00075653	3.12117	4	224730685	224735829	protein MRG1 isoform X1 [Capsicum annuum]
4-Methylpentyl 3-methylbutanoate	CC.CCv1.2.scaffold12.39	0.00019662	3.70637	5	71772771	71773188	ribonuclease 3-like protein 3 [Nicotiana tabacum]
4-Methylpentyl 3-methylbutanoate	CC.CCv1.2.scaffold126.10	4.1081e-06	5.38636	5	156042535	156046350	Protein STRUBBELIG-RECEPTOR FAMILY 3 [Capsicum chinense]
4-Methylpentyl 3-methylbutanoate	CC.CCv1.2.scaffold1429.3	0.00030766	3.51193	6	172876489	172894856	SWI/SNF complex subunit SWI3C [Capsicum chinense]
4-Methylpentyl 3-methylbutanoate	CC.CCv1.2.scaffold276.60	6.9397e-06	5.15866	6	212830786	212834577	Profilin-1 [Capsicum annuum]
4-Methylpentyl 3-methylbutanoate	CC.CCv1.2.scaffold1048.7	8.1117e-05	4.09089	6	220175586	220176919	(S)-beta-macrocarpene synthase [Capsicum annuum]		S6_220278958
4-Methylpentyl 3-methylbutanoate	CC.CCv1.2.scaffold905.60	8.4726e-06	5.07198	6	249031110	249031799	Auxin-induced protein 22E [Capsicum annuum]		S6_249631302, S6_249729701, S6_249988755
4-Methylpentyl 3-methylbutanoate	CC.CCv1.2.scaffold682.20	7.7813e-08	7.10895	7	11005684	11005930	EG45-like domain containing protein [Solanum dulcamara]
4-Methylpentyl 3-methylbutanoate	CC.CCv1.2.scaffold365.16	0.00012981	3.88669	7	177154278	177158748	putative MADS-box transcription factor 18-like isoform X1
4-Methylpentyl 3-methylbutanoate	CC.CCv1.2.scaffold365.17	5.8504e-05	4.23281	7	177167343	177167700	Agamous-like MADS-box protein AGL17 [Capsicum baccatum]
4-Methylpentyl 3-methylbutanoate	CC.CCv1.2.scaffold475.9	0.00039259	3.40606	7	214053649	214054661	putative F-box protein-like isoform X4 [Capsicum annuum]
4-Methylpentyl 3-methylbutanoate	CC.CCv1.2.scaffold242.127	3.9328e-05	4.4053	7	226772590	226776852	putative MO25-like protein At5g47540 isoform X2 [Capsicum
4-Methylpentyl 3-methylbutanoate	CC.CCv1.2.scaffold242.166	0.00044528	3.35137	7	227323874	227324486	putative GPI-anchored protein LORELEI-like [Capsicum annuum]
4-Methylpentyl 3-methylbutanoate	CC.CCv1.2.scaffold242.204	0.00070505	3.15178	7	227952536	227955270	1-acyl-sn-glycerol-3-phosphate acyltransferase [Capsicum chinense]		S7_228195229, S7_228195232, S7_228195244
4-Methylpentyl 3-methylbutanoate	CC.CCv1.2.scaffold436.60	4.0171e-05	4.39609	8	2969475	2982731	DNA mismatch repair protein MSH4 [Capsicum chinense]
4-Methylpentyl 3-methylbutanoate	CC.CCv1.2.scaffold789.7	8.8882e-06	5.05119	8	6039342	6040083	Dehydration-responsive element-binding protein 1E [Capsicum annuum]
4-Methylpentyl 3-methylbutanoate	CC.CCv1.2.scaffold789.8	4.2485e-05	4.37176	8	6042595	6043285	Dehydration-responsive element-binding protein 1F [Capsicum annuum]
4-Methylpentyl 3-methylbutanoate	CC.CCv1.2.scaffold419.6	1.2806e-05	4.89259	8	168208987	168212575	putative CDGSH iron-sulfur domain-containing protein 2-like [Capsicum
4-Methylpentyl 3-methylbutanoate	CC.CCv1.2.scaffold884.31	0.00039532	3.40305	8	175260300	175262300	Aluminum-activated malate transporter 10 [Capsicum annuum]
4-Methylpentyl 3-methylbutanoate	CC.CCv1.2.scaffold528.74	3.638e-05	4.43914	8	176990258	176990420	Fanconi anemia group D2 protein homolog [Capsicum
4-Methylpentyl 3-methylbutanoate	CC.CCv1.2.scaffold424.61	0.00038725	3.41201	8	178139375	178148294	hypothetical protein BC332_21803 [Capsicum chinense]
4-Methylpentyl 3-methylbutanoate	CC.CCv1.2.scaffold600.20	3.9965e-05	4.39832	8	181497564	181514046	Increased DNA methylation 2 [Capsicum chinense]
4-Methylpentyl 3-methylbutanoate	CC.CCv1.2.scaffold367.20	9.5765e-05	4.01879	9	15743924	15759652	putative disease resistance protein RPP13-like [Capsicum annuum]
4-Methylpentyl 3-methylbutanoate	CC.CCv1.2.scaffold320.31	0.00015639	3.80579	9	33165740	33167674	Short-chain dehydrogenase TIC 32, chloroplastic [Capsicum chinense]	SDR
4-Methylpentyl 3-methylbutanoate	CC.CCv1.2.scaffold320.32	3.538e-05	4.45124	9	33167728	33169943	short-chain dehydrogenase TIC 32 B, chloroplastic-like isoform	SDR
4-Methylpentyl 3-methylbutanoate	CC.CCv1.2.scaffold399.8	2.1992e-05	4.65774	9	153530249	153547697	Hydroxymethylglutaryl-CoA synthase, cytoplasmic [Capsicum annuum]
4-Methylpentyl 3-methylbutanoate	CC.CCv1.2.scaffold117.17	3.0189e-05	4.52015	9	160580724	160587514	hypothetical protein BC332_23882 [Capsicum chinense]
4-Methylpentyl 3-methylbutanoate	CC.CCv1.2.scaffold153.17	0.00085848	3.06627	9	245785899	245789969	probable WRKY transcription factor 33 [Capsicum annuum]	WRKY33
4-Methylpentyl 3-methylbutanoate	CC.CCv1.2.scaffold392.46	0.00063045	3.20035	9	253315569	253318274	Glutamate receptor 3.6 [Capsicum chinense]
4-Methylpentyl 3-methylbutanoate	CC.CCv1.2.scaffold774.24	0.00013157	3.88084	9	255327313	255329236	putative polyamine oxidase 5 [Capsicum annuum]
4-Methylpentyl 3-methylbutanoate	CC.CCv1.2.scaffold252.9	1.1791e-05	4.92845	10	13241205	13253037	putative B3 domain-containing protein REM9-like [Capsicum annuum]
4-Methylpentyl 3-methylbutanoate	CC.CCv1.2.scaffold394.22	0.00052842	3.27702	10	15774882	15776279	Ras-related protein RIC2 [Capsicum annuum]
4-Methylpentyl 3-methylbutanoate	CC.CCv1.2.scaffold953.2	3.0189e-05	4.52015	10	51091895	51096695	Desiccation protectant
4-Methylpentyl 3-methylbutanoate	CC.CCv1.2.scaffold140.26	0.00030476	3.51604	10	133052420	133056743	putative LRR receptor-like serine/threonine-protein kinase [Capsicum annuum]
4-Methylpentyl 3-methylbutanoate	CC.CCv1.2.scaffold177.9	0.00010482	3.97956	10	189587287	189589705	putative trypsin inhibitor 1-like [Capsicum annuum]
4-Methylpentyl 3-methylbutanoate	CC.CCv1.2.scaffold813.11	8.6036e-05	4.06532	10	195053219	195056587	Dehydrodolichyl diphosphate synthase 2 [Capsicum annuum]		S10_194840875
4-Methylpentyl 3-methylbutanoate	CC.CCv1.2.scaffold414.1	1.4532e-05	4.83767	10	201050036	201051078	Cytochrome 71D8 [Capsicum annuum]
4-Methylpentyl 3-methylbutanoate	CC.CCv1.2.scaffold860.15	4.3794e-05	4.35859	11	8551208	8553669	NADH-ubiquinone oxidoreductase chain 1 [Capsicum chinense]
4-Methylpentyl 3-methylbutanoate	CC.CCv1.2.scaffold498.24	0.0005768	3.23897	11	19041176	19043667	Palmitoyl-monogalactosyldiacylglycerol delta-7 desaturase, chloroplastic [Capsicum annuum]
4-Methylpentyl 4-methylpentanoate	CC.CCv1.2.scaffold449.55	8.782e-06	5.05641	1	2109009	2112276	zinc finger protein CONSTANS-LIKE 7 isoform X1
4-Methylpentyl 4-methylpentanoate	CC.CCv1.2.scaffold1745.5	1.5004e-06	5.82379	1	4559587	4560193	LURP-one-related 17-like isoform X1 [Capsicum annuum]
4-Methylpentyl 4-methylpentanoate	CC.CCv1.2.scaffold584.35	1.4382e-07	6.84218	1	5005911	5009462	Remorin [Capsicum annuum]
4-Methylpentyl 4-methylpentanoate	CC.CCv1.2.scaffold584.20	0.0007747	3.11087	1	5817984	5819754	putative serine/threonine-protein kinase RIO1-like [Capsicum annuum]
4-Methylpentyl 4-methylpentanoate	CC.CCv1.2.scaffold935.33	6.0954e-06	5.215	1	6332325	6334362	scarecrow-like protein 28 [Capsicum annuum]
4-Methylpentyl 4-methylpentanoate	CC.CCv1.2.scaffold683.23	1.1702e-07	6.93174	1	7462605	7464840	putative subtilisin-like protease-like [Capsicum annuum]
4-Methylpentyl 4-methylpentanoate	CC.CCv1.2.scaffold683.51	0.00088488	3.05312	1	7926917	7930972	Hydroxymethylglutaryl-CoA synthase, cytoplasmic [Capsicum annuum]
4-Methylpentyl 4-methylpentanoate	CC.CCv1.2.scaffold1300.9	0.00023773	3.62392	1	10176142	10178779	Acid beta-fructofuranosidase [Capsicum annuum]		S1_10901296
4-Methylpentyl 4-methylpentanoate	CC.CCv1.2.scaffold294.18	8.5678e-05	4.06713	1	12866590	12867430	AP2 transcription factor	AP2
4-Methylpentyl 4-methylpentanoate	CC.CCv1.2.scaffold294.52	1.8702e-08	7.72811	1	13991735	13993999	putative 3-isopropylmalate dehydrogenase, chloroplastic-like [Capsicum annuum]
4-Methylpentyl 4-methylpentanoate	CC.CCv1.2.scaffold294.77	0.00049494	3.30545	1	14832440	14835026	putative leucine-rich repeat receptor-like serine/threonine-protein kinase BAM3-like
4-Methylpentyl 4-methylpentanoate	CC.CCv1.2.scaffold631.24	1.991e-05	4.70093	1	17009106	17010420	putative basic 7S globulin-like [Capsicum annuum]
4-Methylpentyl 4-methylpentanoate	CC.CCv1.2.scaffold412.55	0.00051866	3.28512	1	23204844	23205743	hypothetical protein BC332_00884 [Capsicum chinense]
4-Methylpentyl 4-methylpentanoate	CC.CCv1.2.scaffold759.11	0.00091493	3.03861	1	24750307	24750760	thymocyte nuclear protein 1 [Capsicum annuum]
4-Methylpentyl 4-methylpentanoate	CC.CCv1.2.scaffold155.20	2.4439e-05	4.61192	1	26217366	26218698	hypothetical protein BC332_00990, partial [Capsicum chinense]
4-Methylpentyl 4-methylpentanoate	CC.CCv1.2.scaffold273.2	4.3173e-05	4.36479	1	30033680	30036023	glycine dehydrogenase (decarboxylating), mitochondrial-like [Quercus suber]
4-Methylpentyl 4-methylpentanoate	CC.CCv1.2.scaffold273.15	0.00028375	3.54706	1	31827438	31828001	Beta-adaptin-like protein C [Capsicum chinense]
4-Methylpentyl 4-methylpentanoate	CC.CCv1.2.scaffold101.181	4.2082e-07	6.3759	1	57116300	57117041	Tyramine N-feruloyltransferase 11232 [Capsicum annuum]
4-Methylpentyl 4-methylpentanoate	CC.CCv1.2.scaffold413.13	0.00026861	3.57088	1	60659942	60674701	histone-lysine N-methyltransferase ASHH3-like isoform X2 [Lycium ferocissimum]
4-Methylpentyl 4-methylpentanoate	CC.CCv1.2.scaffold363.14	0.00011169	3.95199	1	63048840	63054034	glucan endo-1,3-beta-glucosidase 4 isoform X1 [Capsicum annuum]
4-Methylpentyl 4-methylpentanoate	CC.CCv1.2.scaffold928.22	6.8171e-06	5.1664	1	70481018	70482624	hypothetical protein BC332_01578 [Capsicum chinense]
4-Methylpentyl 4-methylpentanoate	CC.CCv1.2.scaffold441.19	3.7671e-05	4.42399	1	71704682	71717413	Linoleate 13S-lipoxygenase 2-1, chloroplastic [Capsicum chinense]	LOX
4-Methylpentyl 4-methylpentanoate	CC.CCv1.2.scaffold171.22	6.3047e-09	8.20034	1	83405518	83407844	5-epiaristolochene 1,3-dihydroxylase [Capsicum annuum]
4-Methylpentyl 4-methylpentanoate	CC.CCv1.2.scaffold261.8	5.1491e-06	5.28827	1	113844396	113848191	Alcohol dehydrogenase-like 5 [Capsicum chinense]	ADH
4-Methylpentyl 4-methylpentanoate	CC.CCv1.2.scaffold362.8	0.00088644	3.05235	1	143391090	143391798	Transcription factor [Capsicum annuum]
4-Methylpentyl 4-methylpentanoate	CC.CCv1.2.scaffold282.9	1.0259e-06	5.98889	1	147351611	147354984	ER membrane protein complex subunit 6-like [Capsicum
4-Methylpentyl 4-methylpentanoate	CC.CCv1.2.scaffold662.6	2.215e-05	4.65463	1	168831619	168837540	Somatic embryogenesis receptor kinase 5 [Capsicum annuum]
4-Methylpentyl 4-methylpentanoate	CC.CCv1.2.scaffold184.39	0.0005045	3.29714	1	182229636	182229897	putative filament-like plant protein 6-like [Capsicum annuum]
4-Methylpentyl 4-methylpentanoate	CC.CCv1.2.scaffold1336.1	4.8386e-06	5.31528	1	185903534	185905853	putative subtilisin-like protease-like [Capsicum annuum]
4-Methylpentyl 4-methylpentanoate	CC.CCv1.2.scaffold270.8	5.1863e-05	4.28514	1	207150867	207154177	putative DELLA protein RGL2-like [Capsicum annuum]
4-Methylpentyl 4-methylpentanoate	CC.CCv1.2.scaffold345.18	3.1595e-05	4.50038	1	237401408	237401981	putative dol-P-Man:Man(7)GlcNAc(2)-PP-Dol alpha-1,6-mannosyltransferase-like [Capsicum annuum]
4-Methylpentyl 4-methylpentanoate	CC.CCv1.2.scaffold345.35	5.8247e-05	4.23473	1	237655371	237657496	putative ankyrin repeat-containing protein-like [Capsicum annuum]
4-Methylpentyl 4-methylpentanoate	CC.CCv1.2.scaffold33.57	1.7537e-06	5.75604	2	27169508	27171155	Cytochrome 71D8 [Capsicum annuum]
4-Methylpentyl 4-methylpentanoate	CC.CCv1.2.scaffold619.2	7.6342e-08	7.11724	2	28917594	28919245	probable glycosyltransferase At5g03795 [Capsicum annuum]
4-Methylpentyl 4-methylpentanoate	CC.CCv1.2.scaffold1087.1	6.2686e-08	7.20283	2	46854454	46859722	putative tetratricopeptide repeat protein 5-like [Capsicum annuum]
4-Methylpentyl 4-methylpentanoate	CC.CCv1.2.scaffold673.3	5.5242e-07	6.25773	2	47255446	47258502	3-hydroxy-3-methylglutaryl-coenzyme A reductase 2 [Capsicum annuum]
4-Methylpentyl 4-methylpentanoate	CC.CCv1.2.scaffold35.24	0.00041104	3.38612	2	58064398	58074699	putative glucose-induced
4-Methylpentyl 4-methylpentanoate	CC.CCv1.2.scaffold222.47	2.9457e-05	4.53081	2	129531628	129537402	putative NAC domain-containing protein 94 [Capsicum annuum]
4-Methylpentyl 4-methylpentanoate	CC.CCv1.2.scaffold222.65	0.00038882	3.41025	2	129886418	129888020	Reticuline oxidase-like protein [Capsicum annuum]
4-Methylpentyl 4-methylpentanoate	CC.CCv1.2.scaffold386.1	0.00029597	3.52875	2	133941166	133945997	subtilisin-like protease SBT5.6 [Capsicum annuum]
4-Methylpentyl 4-methylpentanoate	CC.CCv1.2.scaffold386.33	5.9906e-05	4.22253	2	134792632	134800379	putative cyclic phosphodiesterase-like [Capsicum annuum]
4-Methylpentyl 4-methylpentanoate	CC.CCv1.2.scaffold386.67	2.8281e-05	4.54851	2	135363326	135365828	putative F-box protein CPR30-like [Capsicum annuum]
4-Methylpentyl 4-methylpentanoate	CC.CCv1.2.scaffold1338.14	1.0716e-05	4.96997	2	136407883	136409138	zingipain-2 [Capsicum annuum]
4-Methylpentyl 4-methylpentanoate	CC.CCv1.2.scaffold1035.11	1.2477e-07	6.90389	2	136870655	136873024	putative indole-3-acetic acid-amido synthetase GH3.8 [Capsicum annuum]
4-Methylpentyl 4-methylpentanoate	CC.CCv1.2.scaffold927.2	0.00024546	3.61002	2	138672931	138675506	putative WRKY transcription factor 28 [Capsicum annuum]	WRKY
4-Methylpentyl 4-methylpentanoate	CC.CCv1.2.scaffold969.11	5.5659e-05	4.25446	2	140005922	140006372	glutaredoxin-C9-like [Capsicum annuum]
4-Methylpentyl 4-methylpentanoate	CC.CCv1.2.scaffold675.4	0.00028261	3.54881	2	140221563	140223117	trans-resveratrol di-O-methyltransferase-like [Capsicum annuum]
4-Methylpentyl 4-methylpentanoate	CC.CCv1.2.scaffold675.39	0.00096432	3.01578	2	140955133	140959125	Apoptosis inhibitory protein 5 isoform 1 [Capsicum
4-Methylpentyl 4-methylpentanoate	CC.CCv1.2.scaffold1165.24	0.00098973	3.00448	2	144438295	144438784	1,4-dihydroxy-2-naphthoyl-CoA thioesterase 1 [Capsicum annuum]
4-Methylpentyl 4-methylpentanoate	CC.CCv1.2.scaffold1414.16	2.1975e-06	5.65807	2	145422640	145423652	bifunctional epoxide hydrolase 2-like [Solanum tuberosum]
4-Methylpentyl 4-methylpentanoate	CC.CCv1.2.scaffold1414.2	4.0993e-07	6.38729	2	145603974	145606172	polyphenol oxidase, chloroplastic [Capsicum annuum]
4-Methylpentyl 4-methylpentanoate	CC.CCv1.2.scaffold1334.2	5.1853e-06	5.28523	2	145736483	145738097	berberine bridge enzyme-like 22 [Capsicum annuum]
4-Methylpentyl 4-methylpentanoate	CC.CCv1.2.scaffold1255.2	0.00017413	3.75913	2	146174452	146177032	suberization-associated anionic peroxidase 2 [Capsicum annuum]
4-Methylpentyl 4-methylpentanoate	CC.CCv1.2.scaffold1255.3	0.00030391	3.51726	2	146241185	146241530	calcium-binding protein KRP1 [Capsicum annuum]
4-Methylpentyl 4-methylpentanoate	CC.CCv1.2.scaffold779.3	4.3408e-06	5.36243	2	146772751	146786761	putative glycine-rich cell wall structural protein 1-like
4-Methylpentyl 4-methylpentanoate	CC.CCv1.2.scaffold266.11	0.00021247	3.6727	2	148843910	148844333	putative serine/threonine-protein phosphatase 7-like [Capsicum annuum]
4-Methylpentyl 4-methylpentanoate	CC.CCv1.2.scaffold266.194	1.3311e-06	5.87579	2	151228095	151229695	1-aminocyclopropane-1-carboxylate oxidase 4 [Capsicum annuum]
4-Methylpentyl 4-methylpentanoate	CC.CCv1.2.scaffold494.4	8.9906e-06	5.04621	2	152386846	152391748	Monosaccharide-sensing protein 3 [Capsicum annuum]
4-Methylpentyl 4-methylpentanoate	CC.CCv1.2.scaffold494.54	1.6687e-05	4.77762	2	153144327	153145380	Acidic endochitinase Q [Capsicum annuum]
4-Methylpentyl 4-methylpentanoate	CC.CCv1.2.scaffold1038.16	3.2191e-06	5.49227	2	154254817	154259676	MLO-like protein 4 isoform X1 [Capsicum annuum]
4-Methylpentyl 4-methylpentanoate	CC.CCv1.2.scaffold271.21	0.00060278	3.21984	2	155026215	155027401	Allene oxide cyclase 4, chloroplastic [Capsicum annuum]
4-Methylpentyl 4-methylpentanoate	CC.CCv1.2.scaffold271.32	8.52e-07	6.06956	2	155240895	155242933	Homeobox-leucine zipper protein ATHB-21 [Capsicum annuum]
4-Methylpentyl 4-methylpentanoate	CC.CCv1.2.scaffold648.72	4.1736e-05	4.37949	2	158792271	158797349	caffeoylshikimate esterase [Capsicum annuum]
4-Methylpentyl 4-methylpentanoate	CC.CCv1.2.scaffold734.23	0.00025236	3.59798	2	160335118	160337436	Uncharacterised protein
4-Methylpentyl 4-methylpentanoate	CC.CCv1.2.scaffold1606.3	1.5092e-07	6.82125	2	160880784	160881321	phytosulfokines 3-like [Capsicum annuum]
4-Methylpentyl 4-methylpentanoate	CC.CCv1.2.scaffold559.93	0.0006875	3.16273	2	164305596	164308288	F-box/FBD/LRR-repeat protein At5g56420 [Capsicum annuum]
4-Methylpentyl 4-methylpentanoate	CC.CCv1.2.scaffold1046.24	1.8486e-05	4.73316	2	165232499	165236748	Alpha-dioxygenase 1 [Capsicum annuum]	DOX 1
4-Methylpentyl 4-methylpentanoate	CC.CCv1.2.scaffold680.22	1.9193e-06	5.71686	2	167218863	167222823	Phosphate transporter
4-Methylpentyl 4-methylpentanoate	CC.CCv1.2.scaffold1522.12	4.5365e-05	4.34328	2	168344133	168347854	GTP-binding protein YPTC4 [Capsicum annuum]
4-Methylpentyl 4-methylpentanoate	CC.CCv1.2.scaffold1325.18	6.8698e-05	4.16306	3	695309	698896	Extensin-3 [Capsicum baccatum]		S3_528630, S3_631732, S3_631756
4-Methylpentyl 4-methylpentanoate	CC.CCv1.2.scaffold1039.11	5.6963e-08	7.24441	3	3922826	3924379	Glycine-rich protein [Capsicum annuum]
4-Methylpentyl 4-methylpentanoate	CC.CCv1.2.scaffold1244.2	2.4023e-05	4.61937	3	4656014	4661716	putative cytochrome 83B1-like [Capsicum annuum]		S3_5233695
4-Methylpentyl 4-methylpentanoate	CC.CCv1.2.scaffold1119.5	0.00026416	3.57813	3	11218934	11220194	Major allergen Pru ar 1 [Capsicum annuum]		S3_11049634, S3_11434825, S3_11434847, S3_11947706
4-Methylpentyl 4-methylpentanoate	CC.CCv1.2.scaffold1119.6	1.347e-05	4.87063	3	11267371	11268754	Pathogenesis-related protein STH-21 [Capsicum annuum]		S3_11049634, S3_11434825, S3_11434847, S3_11947706
4-Methylpentyl 4-methylpentanoate	CC.CCv1.2.scaffold1119.8	3.2563e-05	4.48728	3	11327336	11328242	pathogenesis-related protein STH-21 [Capsicum annuum]		S3_11049634, S3_11434825, S3_11434847, S3_11947706
4-Methylpentyl 4-methylpentanoate	CC.CCv1.2.scaffold1119.11	2.1515e-05	4.66726	3	11408891	11410028	pathogenesis-related protein STH-21 [Capsicum annuum]		S3_11049634, S3_11434825, S3_11434847, S3_11947706
4-Methylpentyl 4-methylpentanoate	CC.CCv1.2.scaffold551.11	1.3705e-07	6.86312	3	13178646	13187150	Protein NRT1/ PTR FAMILY 5.2 [Capsicum annuum]		S3_13458979, S3_13620484, S3_13621136, S3_13632031
4-Methylpentyl 4-methylpentanoate	CC.CCv1.2.scaffold551.33	0.00010841	3.96493	3	13644265	13644667	FACT complex subunit SPT16 [Capsicum annuum]		S3_13458979, S3_13620484, S3_13621136, S3_13632031
4-Methylpentyl 4-methylpentanoate	CC.CCv1.2.scaffold873.18	0.00011109	3.95433	3	22141454	22142679	glutathione S-transferase U9 [Capsicum annuum]
4-Methylpentyl 4-methylpentanoate	CC.CCv1.2.scaffold873.19	0.00035506	3.4497	3	22167680	22168785	glutathione S-transferase U9 [Capsicum annuum]
4-Methylpentyl 4-methylpentanoate	CC.CCv1.2.scaffold917.2	0.00061135	3.21371	3	24246410	24261188	Folate-biopterin transporter 1, chloroplastic [Capsicum annuum]
4-Methylpentyl 4-methylpentanoate	CC.CCv1.2.scaffold517.13	7.6103e-09	8.1186	3	30777848	30778832	putative carboxylesterase 13-like isoform 1 [Capsicum annuum]
4-Methylpentyl 4-methylpentanoate	CC.CCv1.2.scaffold995.25	0.00010085	3.99632	3	37686114	37686372	Indole-3-acetic acid-induced protein ARG7 [Capsicum chinense]
4-Methylpentyl 4-methylpentanoate	CC.CCv1.2.scaffold68.42	4.9968e-05	4.30131	3	191257204	191257822	putative 21 kDa protein-like [Capsicum annuum]
4-Methylpentyl 4-methylpentanoate	CC.CCv1.2.scaffold193.17	5.3306e-05	4.27322	3	204523220	204523580	putative UDP-glycosyltransferase 76C4-like [Capsicum annuum]
4-Methylpentyl 4-methylpentanoate	CC.CCv1.2.scaffold859.2	3.6716e-06	5.43514	3	211139600	211142773	Tubulin beta-2 chain [Capsicum annuum]
4-Methylpentyl 4-methylpentanoate	CC.CCv1.2.scaffold510.9	0.00026918	3.56996	3	219760171	219763214	silicon efflux transporter LSI2 isoform X1 [Capsicum
4-Methylpentyl 4-methylpentanoate	CC.CCv1.2.scaffold48.98	2.6117e-08	7.58308	3	228355663	228357060	Cytochrome [Capsicum annuum]
4-Methylpentyl 4-methylpentanoate	CC.CCv1.2.scaffold1265.6	0.0002614	3.58269	3	230606545	230609697	rust resistance kinase Lr10 [Capsicum annuum]
4-Methylpentyl 4-methylpentanoate	CC.CCv1.2.scaffold262.70	0.00026841	3.5712	3	233622662	233625183	GDSL esterase/lipase [Capsicum annuum]	GELP
4-Methylpentyl 4-methylpentanoate	CC.CCv1.2.scaffold262.71	0.0004927	3.30742	3	233632581	233633928	BOBBER 1 [Capsicum annuum]
4-Methylpentyl 4-methylpentanoate	CC.CCv1.2.scaffold348.3	2.2208e-07	6.65349	3	237205103	237206503	5-epiaristolochene synthase [Capsicum chinense]
4-Methylpentyl 4-methylpentanoate	CC.CCv1.2.scaffold348.4	1.3179e-06	5.88012	3	237206533	237207464	5-epiaristolochene synthase [Capsicum annuum]
4-Methylpentyl 4-methylpentanoate	CC.CCv1.2.scaffold467.41	8.5125e-05	4.06994	3	246136833	246140353	anthranilate phosphoribosyltransferase, chloroplastic [Capsicum annuum]
4-Methylpentyl 4-methylpentanoate	CC.CCv1.2.scaffold1364.3	5.1484e-06	5.28833	3	248507097	248507733	NAC domain-containing protein 78-like [Capsicum annuum]	NAC	S3_249680250, S3_249680254, S3_249680267, S3_249680268, S3_249680311
4-Methylpentyl 4-methylpentanoate	CC.CCv1.2.scaffold461.3	0.00018321	3.73705	3	251117466	251119176	COBRA-like protein 5 [Capsicum chinense]
4-Methylpentyl 4-methylpentanoate	CC.CCv1.2.scaffold726.3	4.8253e-06	5.31648	3	253518698	253519238	hypothetical protein BC332_09111 [Capsicum chinense]
4-Methylpentyl 4-methylpentanoate	CC.CCv1.2.scaffold726.4	2.243e-05	4.64917	3	253519528	253526527	Chaperone protein ClpB1 [Capsicum annuum]		S3_254418164
4-Methylpentyl 4-methylpentanoate	CC.CCv1.2.scaffold726.8	2.6321e-07	6.5797	3	253620339	253621686	putative expansin-A23-like [Capsicum annuum]
4-Methylpentyl 4-methylpentanoate	CC.CCv1.2.scaffold726.81	1.9868e-06	5.70185	3	254501687	254501972	putative plant intracellular Ras-group-related LRR protein 4-like
4-Methylpentyl 4-methylpentanoate	CC.CCv1.2.scaffold1152.19	0.00034592	3.46102	3	258169047	258173786	Kinesin-like protein NACK2 [Capsicum annuum]
4-Methylpentyl 4-methylpentanoate	CC.CCv1.2.scaffold857.12	3.267e-05	4.48585	3	259123534	259125522	putative Peroxidase 48 [Capsicum annuum]
4-Methylpentyl 4-methylpentanoate	CC.CCv1.2.scaffold857.66	0.00035661	3.44781	3	259702297	259704031	uncharacterized protein LOC107865822 [Capsicum annuum]
4-Methylpentyl 4-methylpentanoate	CC.CCv1.2.scaffold660.16	7.6734e-08	7.11501	3	271533323	271533959	sym-1-like [Capsicum annuum]
4-Methylpentyl 4-methylpentanoate	CC.CCv1.2.scaffold660.51	0.00095677	3.01919	3	272312494	272314520	Deacetoxyvindoline 4-hydroxylase [Capsicum chinense]
4-Methylpentyl 4-methylpentanoate	CC.CCv1.2.scaffold609.37	2.9269e-08	7.53359	4	8118911	8125540	GDSL esterase/lipase [Capsicum annuum]
4-Methylpentyl 4-methylpentanoate	CC.CCv1.2.scaffold302.5	0.00097029	3.0131	4	22317143	22317446	Auxin-induced protein X10A [Capsicum annuum]
4-Methylpentyl 4-methylpentanoate	CC.CCv1.2.scaffold179.19	6.0774e-06	5.21628	4	33253313	33253784	probable calcium-binding protein CML44 [Capsicum annuum]
4-Methylpentyl 4-methylpentanoate	CC.CCv1.2.scaffold145.6	4.0764e-05	4.38972	4	36948401	36948902	putative proteasome subunit beta type-1-like [Capsicum annuum]
4-Methylpentyl 4-methylpentanoate	CC.CCv1.2.scaffold145.7	7.1042e-05	4.14848	4	36949385	36949511	hypothetical protein T459_11667 [Capsicum annuum]
4-Methylpentyl 4-methylpentanoate	CC.CCv1.2.scaffold8.19	4.547e-06	5.34228	4	69009131	69010309	COBRA-like protein 4 [Nicotiana attenuata]
4-Methylpentyl 4-methylpentanoate	CC.CCv1.2.scaffold275.7	2.5833e-06	5.58783	4	101843366	101848415	ubinuclein-1 isoform X1 [Capsicum annuum]
4-Methylpentyl 4-methylpentanoate	CC.CCv1.2.scaffold735.11	1.823e-05	4.73921	4	179503232	179504444	zinc finger protein ZAT2-like [Capsicum annuum]
4-Methylpentyl 4-methylpentanoate	CC.CCv1.2.scaffold610.17	5.0968e-08	7.2927	4	192320489	192322208	Tropinone reductase 2 [Capsicum annuum]
4-Methylpentyl 4-methylpentanoate	CC.CCv1.2.scaffold564.6	1.4639e-06	5.83449	4	197054751	197058857	putative ras-related protein Rab7-like [Capsicum annuum]
4-Methylpentyl 4-methylpentanoate	CC.CCv1.2.scaffold188.50	2.4168e-08	7.61676	4	202536240	202537889	probable carboxylesterase 120 [Capsicum annuum]
4-Methylpentyl 4-methylpentanoate	CC.CCv1.2.scaffold128.60	0.00089044	3.0504	4	211106458	211107282	sugar transport protein 5 isoform X1 [Nicotiana
4-Methylpentyl 4-methylpentanoate	CC.CCv1.2.scaffold263.21	3.601e-07	6.44358	4	213922313	213925921	Synaptotagmin-4 [Capsicum annuum]
4-Methylpentyl 4-methylpentanoate	CC.CCv1.2.scaffold263.26	1.362e-05	4.86582	4	214112633	214114118	Serine/threonine-protein kinase-like protein [Capsicum annuum]
4-Methylpentyl 4-methylpentanoate	CC.CCv1.2.scaffold263.56	9.6573e-09	8.01514	4	215048337	215049491	AT-hook motif nuclear-localized protein 17 [Capsicum annuum]
4-Methylpentyl 4-methylpentanoate	CC.CCv1.2.scaffold716.13	3.2965e-05	4.48195	4	218013413	218014034	hypothetical protein BC332_11677 [Capsicum chinense]
4-Methylpentyl 4-methylpentanoate	CC.CCv1.2.scaffold303.23	3.7812e-06	5.42237	4	219867217	219872567	Amino acid permease 6 [Capsicum annuum]
4-Methylpentyl 4-methylpentanoate	CC.CCv1.2.scaffold303.46	1.4181e-07	6.84829	4	220567066	220567288	hypothetical protein FXO37_30105 [Capsicum annuum]
4-Methylpentyl 4-methylpentanoate	CC.CCv1.2.scaffold303.56	7.7747e-07	6.10932	4	220758942	220761497	G-type lectin S-receptor-like serine/threonine-protein kinase [Capsicum annuum]
4-Methylpentyl 4-methylpentanoate	CC.CCv1.2.scaffold303.59	5.5106e-05	4.2588	4	220777994	220798245	G-type lectin S-receptor-like serine/threonine-protein kinase [Capsicum annuum]
4-Methylpentyl 4-methylpentanoate	CC.CCv1.2.scaffold303.60	0.00015584	3.80732	4	220857198	220868014	G-type lectin S-receptor-like serine/threonine-protein kinase [Capsicum annuum]
4-Methylpentyl 4-methylpentanoate	CC.CCv1.2.scaffold303.62	0.00014847	3.82836	4	220972760	220973740	putative G-type lectin S-receptor-like serine/threonine-protein kinase-like isoform
4-Methylpentyl 4-methylpentanoate	CC.CCv1.2.scaffold303.63	5.4196e-05	4.26603	4	220973959	220974728	G-type lectin S-receptor-like serine/threonine-protein kinase [Capsicum annuum]
4-Methylpentyl 4-methylpentanoate	CC.CCv1.2.scaffold303.68	8.6756e-05	4.0617	4	221324373	221327556	G-type lectin S-receptor-like serine/threonine-protein kinase [Capsicum annuum]
4-Methylpentyl 4-methylpentanoate	CC.CCv1.2.scaffold303.70	4.7287e-08	7.32526	4	221446805	221449769	G-type lectin S-receptor-like serine/threonine-protein kinase [Capsicum annuum]
4-Methylpentyl 4-methylpentanoate	CC.CCv1.2.scaffold541.14	2.3754e-05	4.62426	4	226180032	226186658	DNA damage-binding protein 1 [Capsicum annuum]
4-Methylpentyl 4-methylpentanoate	CC.CCv1.2.scaffold541.33	8.3885e-07	6.07632	4	226590287	226598049	Cytochrome 82A3 [Capsicum annuum]
4-Methylpentyl 4-methylpentanoate	CC.CCv1.2.scaffold541.37	0.00098522	3.00647	4	226712032	226716054	Cytochrome 82A3 [Capsicum baccatum]
4-Methylpentyl 4-methylpentanoate	CC.CCv1.2.scaffold1014.8	4.3182e-08	7.3647	5	144681	146510	putative ABC transporter A family member 1-like
4-Methylpentyl 4-methylpentanoate	CC.CCv1.2.scaffold1258.29	1.2609e-06	5.89932	5	1833346	1836955	putative paraspeckle component 1-like [Capsicum annuum]
4-Methylpentyl 4-methylpentanoate	CC.CCv1.2.scaffold221.147	1.9647e-05	4.7067	5	6358795	6362820	Zinc-metallopeptidase, peroxisomal [Capsicum chinense]
4-Methylpentyl 4-methylpentanoate	CC.CCv1.2.scaffold403.54	2.3965e-07	6.62042	5	8636992	8638957	Cytochrome [Capsicum annuum]
4-Methylpentyl 4-methylpentanoate	CC.CCv1.2.scaffold403.55	6.3338e-07	6.19834	5	8663411	8665182	Cytochrome [Capsicum annuum]
4-Methylpentyl 4-methylpentanoate	CC.CCv1.2.scaffold403.56	1.9919e-07	6.70073	5	8679663	8681453	Cytochrome [Capsicum annuum]
4-Methylpentyl 4-methylpentanoate	CC.CCv1.2.scaffold403.59	7.6109e-07	6.11856	5	8735622	8736187	Cytochrome [Capsicum annuum]
4-Methylpentyl 4-methylpentanoate	CC.CCv1.2.scaffold688.5	2.2918e-06	5.63982	5	12511600	12513916	Sugar transport protein 13 [Capsicum annuum]
4-Methylpentyl 4-methylpentanoate	CC.CCv1.2.scaffold565.46	0.00010338	3.98556	5	14216966	14217248	hypothetical protein BC332_12740 [Capsicum chinense]
4-Methylpentyl 4-methylpentanoate	CC.CCv1.2.scaffold290.73	2.9817e-06	5.52554	5	22201162	22202460	Peroxidase 4 [Capsicum annuum]
4-Methylpentyl 4-methylpentanoate	CC.CCv1.2.scaffold78.3	1.8965e-05	4.72205	5	121915978	121916859	phosphatase 2C and cyclic nucleotide-binding/kinase domain-containing protein-like
4-Methylpentyl 4-methylpentanoate	CC.CCv1.2.scaffold368.12	4.5055e-05	4.34626	5	202272983	202273733	putative tropinone
4-Methylpentyl 4-methylpentanoate	CC.CCv1.2.scaffold566.3	1.4917e-05	4.82632	5	216151144	216155148	ABC transporter G family member 11 [Capsicum
4-Methylpentyl 4-methylpentanoate	CC.CCv1.2.scaffold255.16	7.3028e-06	5.13651	5	221104435	221105656	Aquaporin PIP1-1 [Capsicum annuum]
4-Methylpentyl 4-methylpentanoate	CC.CCv1.2.scaffold255.32	0.00065976	3.18061	5	221999806	222000019	cyclin-dependent protein kinase inhibitor SMR4-like [Solanum stenotomum]
4-Methylpentyl 4-methylpentanoate	CC.CCv1.2.scaffold468.34	0.00097802	3.00965	5	224769688	224772092	Zinc transporter 6 [Capsicum annuum]
4-Methylpentyl 4-methylpentanoate	CC.CCv1.2.scaffold159.4	4.8811e-09	8.31148	5	230774009	230775654	putative acyl-CoA dehydrogenase family member 10-like [Capsicum
4-Methylpentyl 4-methylpentanoate	CC.CCv1.2.scaffold159.102	1.1942e-05	4.92292	5	232898516	232898960	Transcription factor MYB3 [Capsicum annuum]	MYB	S5_233076780, S5_233918546, S5_233918574
4-Methylpentyl 4-methylpentanoate	CC.CCv1.2.scaffold159.158	0.00087844	3.05629	5	233982872	233988253	NAC domain-containing protein 53 [Capsicum annuum]	NAC	S5_233076780, S5_233918546, S5_233918574
4-Methylpentyl 4-methylpentanoate	CC.CCv1.2.scaffold159.179	0.00029367	3.53214	5	234325565	234328148	Isopentenyl-diphosphate Delta-isomerase II [Capsicum annuum]
4-Methylpentyl 4-methylpentanoate	CC.CCv1.2.scaffold159.243	0.00075793	3.12037	5	235081140	235085036	Phenylalanine ammonia-lyase [Capsicum annuum]	PAL
4-Methylpentyl 4-methylpentanoate	CC.CCv1.2.scaffold1019.39	0.00056867	3.24514	6	546802	547763	putative fructokinase-4-like [Capsicum annuum]
4-Methylpentyl 4-methylpentanoate	CC.CCv1.2.scaffold1074.4	0.00062263	3.20577	6	691196	695033	Protein AUXIN SIGNALING F-BOX 3 [Capsicum annuum]
4-Methylpentyl 4-methylpentanoate	CC.CCv1.2.scaffold523.22	1.0585e-05	4.97531	6	3901224	3902690	putative WD repeat-containing protein 70-like [Capsicum annuum]
4-Methylpentyl 4-methylpentanoate	CC.CCv1.2.scaffold1.59	0.0001292	3.88874	6	42903628	42904300	Wound-induced protein 1 [Capsicum chinense]
4-Methylpentyl 4-methylpentanoate	CC.CCv1.2.scaffold207.52	5.1461e-07	6.28852	6	97386462	97387785	Indole-3-acetaldehyde oxidase [Capsicum chinense]
4-Methylpentyl 4-methylpentanoate	CC.CCv1.2.scaffold136.21	1.1395e-06	5.94329	6	159488177	159490490	MLO-like protein 2 [Capsicum annuum]
4-Methylpentyl 4-methylpentanoate	CC.CCv1.2.scaffold136.20	7.5438e-09	8.12241	6	159496109	159505401	MLO-like protein 12 [Capsicum chinense]
4-Methylpentyl 4-methylpentanoate	CC.CCv1.2.scaffold611.6	0.00011692	3.93211	6	195323347	195327284	geraniol 8-hydroxylase isoform X2 [Capsicum annuum]
4-Methylpentyl 4-methylpentanoate	CC.CCv1.2.scaffold611.16	3.9935e-05	4.39865	6	195602655	195617977	phosphomevalonate kinase, peroxisomal isoform X2 [Capsicum annuum]
4-Methylpentyl 4-methylpentanoate	CC.CCv1.2.scaffold877.25	0.00025209	3.59844	6	198621735	198651849	Pleiotropic drug resistance protein 6 [Capsicum chinense]
4-Methylpentyl 4-methylpentanoate	CC.CCv1.2.scaffold123.79	1.9691e-08	7.70573	6	203532680	203537994	Cannabidiolic acid synthase-like 1 [Capsicum chinense]
4-Methylpentyl 4-methylpentanoate	CC.CCv1.2.scaffold257.10	1.2033e-06	5.91963	6	208130260	208134163	putative linoleate 9S-lipoxygenase 5 [Capsicum annuum]	LOX
4-Methylpentyl 4-methylpentanoate	CC.CCv1.2.scaffold713.51	0.0002112	3.67531	6	216426933	216428110	putative codeine O-demethylase-like [Capsicum annuum]
4-Methylpentyl 4-methylpentanoate	CC.CCv1.2.scaffold1053.10	3.4097e-06	5.46728	6	216853491	216855357	AP2 transcription factor	AP2
4-Methylpentyl 4-methylpentanoate	CC.CCv1.2.scaffold1443.8	4.1308e-06	5.38397	6	217481543	217485910	4-coumarate--CoA ligase 1 [Capsicum annuum]
4-Methylpentyl 4-methylpentanoate	CC.CCv1.2.scaffold1170.1	8.7655e-09	8.05722	6	217919190	217921383	AP2-like ethylene-responsive transcription factor [Capsicum chinense]	AP2
4-Methylpentyl 4-methylpentanoate	CC.CCv1.2.scaffold437.2	0.00099203	3.00348	6	218047444	218048155	hypothetical protein BC332_16516 [Capsicum chinense]
4-Methylpentyl 4-methylpentanoate	CC.CCv1.2.scaffold437.10	0.0003171	3.4988	6	218397471	218398863	glutathione transferase GST 23 isoform X1 [Capsicum
4-Methylpentyl 4-methylpentanoate	CC.CCv1.2.scaffold910.32	9.5331e-07	6.02077	6	222091568	222094778	HIPL2 protein [Capsicum annuum]
4-Methylpentyl 4-methylpentanoate	CC.CCv1.2.scaffold910.47	0.00032067	3.49394	6	222384895	222386858	putative pectate lyase 7 [Capsicum annuum]
4-Methylpentyl 4-methylpentanoate	CC.CCv1.2.scaffold627.4	0.00034318	3.46448	6	224239931	224240546	putative miraculin-like [Capsicum annuum]
4-Methylpentyl 4-methylpentanoate	CC.CCv1.2.scaffold376.92	2.285e-07	6.64111	6	227131268	227132426	Omega-6 fatty acid desaturase, endoplasmic reticulum [Capsicum	FADS	S6_227060708, S6_227378493, S6_228475447, S6_228475467
4-Methylpentyl 4-methylpentanoate	CC.CCv1.2.scaffold376.93	0.00019139	3.71808	6	227141176	227142334	Omega-6 fatty acid desaturase, endoplasmic reticulum [Capsicum	FADS	S6_227060708, S6_227378493, S6_228475447, S6_228475467
4-Methylpentyl 4-methylpentanoate	CC.CCv1.2.scaffold376.94	2.0713e-06	5.68376	6	227161990	227167020	Omega-6 fatty acid desaturase, endoplasmic reticulum [Capsicum	FADS	S6_227060708, S6_227378493, S6_228475447, S6_228475467
4-Methylpentyl 4-methylpentanoate	CC.CCv1.2.scaffold376.100	1.8032e-08	7.74396	6	227318096	227325431	Omega-6 fatty acid desaturase, endoplasmic reticulum [Capsicum	FADS	S6_227060708, S6_227378493, S6_228475447, S6_228475467
4-Methylpentyl 4-methylpentanoate	CC.CCv1.2.scaffold31.16	0.00010856	3.96433	6	229015198	229016668	Cytochrome 94C1 [Capsicum annuum]		S6_228475447, S6_228475467
4-Methylpentyl 4-methylpentanoate	CC.CCv1.2.scaffold819.35	2.3752e-06	5.6243	6	240362797	240364162	putative CCR4-associated
4-Methylpentyl 4-methylpentanoate	CC.CCv1.2.scaffold1227.2	6.3542e-05	4.19694	6	244224603	244225356	pathogenesis-related genes transcriptional activator PTI6 [Capsicum annuum]
4-Methylpentyl 4-methylpentanoate	CC.CCv1.2.scaffold806.9	7.9478e-05	4.09975	6	244798712	244803035	Pyruvate decarboxylase 2 [Capsicum chinense]		S6_244419481, S6_244449306
4-Methylpentyl 4-methylpentanoate	CC.CCv1.2.scaffold589.6	2.1132e-05	4.67506	6	245859565	245861761	hypothetical protein BC332_17466 [Capsicum chinense]		S6_245613663, S6_245614253, S6_245861275, S6_245861330
4-Methylpentyl 4-methylpentanoate	CC.CCv1.2.scaffold589.7	5.324e-07	6.27376	6	245870388	245872647	putative scarecrow-like protein 27-like [Capsicum annuum]		S6_245613663, S6_245614253, S6_245861275, S6_245861330
4-Methylpentyl 4-methylpentanoate	CC.CCv1.2.scaffold589.29	3.6662e-05	4.43578	6	246225503	246230263	protein NRT1/ PTR FAMILY 6.3 [Capsicum annuum]		S6_245613663, S6_245614253, S6_245861275, S6_245861330
4-Methylpentyl 4-methylpentanoate	CC.CCv1.2.scaffold589.67	2.7116e-07	6.56677	6	246920423	246923838	Senescence-associated protein 13 [Capsicum annuum]
4-Methylpentyl 4-methylpentanoate	CC.CCv1.2.scaffold589.70	0.00053806	3.26917	6	246967570	246974570	Senescence-associated protein 13 [Capsicum annuum]
4-Methylpentyl 4-methylpentanoate	CC.CCv1.2.scaffold679.20	7.5282e-05	4.12331	7	4779353	4779987	flower-specific defensin-like [Capsicum annuum]
4-Methylpentyl 4-methylpentanoate	CC.CCv1.2.scaffold1199.19	8.0745e-07	6.09288	7	5310427	5314578	heme oxygenase 1, chloroplastic isoform X1 [Capsicum
4-Methylpentyl 4-methylpentanoate	CC.CCv1.2.scaffold421.42	3.289e-07	6.48294	7	7292290	7295295	Cytochrome [Capsicum annuum]
4-Methylpentyl 4-methylpentanoate	CC.CCv1.2.scaffold421.48	3.4277e-09	8.465	7	7361940	7364481	gamma-glutamyl peptidase 3 [Capsicum annuum]
4-Methylpentyl 4-methylpentanoate	CC.CCv1.2.scaffold829.4	2.3988e-06	5.62001	7	11945753	11951380	DNA replication licensing factor MCM5 [Capsicum annuum]		S7_11972278
4-Methylpentyl 4-methylpentanoate	CC.CCv1.2.scaffold1211.1	1.597e-05	4.7967	7	12833141	12835172	putative chitinase-3-like protein 2-like [Capsicum annuum]
4-Methylpentyl 4-methylpentanoate	CC.CCv1.2.scaffold1211.2	0.0001468	3.83327	7	12835745	12837767	nod factor hydrolase protein 1 [Capsicum annuum]
4-Methylpentyl 4-methylpentanoate	CC.CCv1.2.scaffold1211.8	2.7275e-07	6.56424	7	13123034	13130506	G-type lectin S-receptor-like serine/threonine-protein kinase [Capsicum annuum]
4-Methylpentyl 4-methylpentanoate	CC.CCv1.2.scaffold388.13	1.2468e-05	4.9042	7	16460176	16464706	metallocarboxypeptidase inhibitor [Capsicum annuum]
4-Methylpentyl 4-methylpentanoate	CC.CCv1.2.scaffold406.16	2.9447e-06	5.53096	7	18577100	18578507	putative premnaspirodiene oxygenase-like [Capsicum annuum]
4-Methylpentyl 4-methylpentanoate	CC.CCv1.2.scaffold306.14	0.00047498	3.32332	7	25882162	25886915	12-oxophytodienoate reductase 3 [Capsicum annuum]
4-Methylpentyl 4-methylpentanoate	CC.CCv1.2.scaffold1437.1	0.00070166	3.15387	7	113983057	113986289	putative cyanidin-3-O-glucoside 2-O-glucuronosyltransferase-like [Capsicum annuum]
4-Methylpentyl 4-methylpentanoate	CC.CCv1.2.scaffold456.3	6.1939e-06	5.20804	7	148304177	148304513	protein PELPK1 [Capsicum annuum]
4-Methylpentyl 4-methylpentanoate	CC.CCv1.2.scaffold254.10	0.00055538	3.25541	7	196107184	196108073	Glutamate receptor 3.7 [Capsicum chinense]
4-Methylpentyl 4-methylpentanoate	CC.CCv1.2.scaffold509.7	3.8944e-07	6.40956	7	212015268	212022883	bifunctional riboflavin kinase/FMN phosphatase [Capsicum annuum]
4-Methylpentyl 4-methylpentanoate	CC.CCv1.2.scaffold475.45	6.179e-07	6.20908	7	215024123	215038310	putative WRKY transcription factor 69-like isoform X2	WRKY
4-Methylpentyl 4-methylpentanoate	CC.CCv1.2.scaffold869.31	0.00023949	3.62071	7	224376326	224384700	glycerol-3-phosphate acyltransferase 1 [Capsicum annuum]
4-Methylpentyl 4-methylpentanoate	CC.CCv1.2.scaffold1316.13	4.6769e-05	4.33004	7	224554594	224556236	putative glutathione S-transferase parC [Capsicum annuum]
4-Methylpentyl 4-methylpentanoate	CC.CCv1.2.scaffold242.57	0.00038284	3.41698	7	225767719	225771727	Mannosylglycoprotein endo-beta-mannosidase [Capsicum annuum]
4-Methylpentyl 4-methylpentanoate	CC.CCv1.2.scaffold415.43	6.2659e-05	4.20302	7	230976845	230980558	G-type lectin S-receptor-like serine/threonine-protein kinase [Capsicum annuum]
4-Methylpentyl 4-methylpentanoate	CC.CCv1.2.scaffold415.52	0.00076476	3.11647	7	231220721	231224107	G-type lectin S-receptor-like serine/threonine-protein kinase [Capsicum annuum]
4-Methylpentyl 4-methylpentanoate	CC.CCv1.2.scaffold987.25	0.00018766	3.72663	7	231834301	231836486	Dynein light chain LC6, flagellar outer arm
4-Methylpentyl 4-methylpentanoate	CC.CCv1.2.scaffold878.9	0.00082862	3.08164	8	845855	847661	Transcription factor MYC2 [Capsicum annuum]
4-Methylpentyl 4-methylpentanoate	CC.CCv1.2.scaffold436.13	0.00082511	3.08349	8	1661448	1662190	Type I inositol 1,4,5-trisphosphate 5-phosphatase 2 [Capsicum		S8_1657356, S8_1657357, S8_1657364, S8_1657374, S8_1657381, S8_1657389, S8_1657391, S8_1657402
4-Methylpentyl 4-methylpentanoate	CC.CCv1.2.scaffold466.43	2.5959e-08	7.58571	8	4129144	4129855	hypothetical protein BC332_20375 [Capsicum chinense]
4-Methylpentyl 4-methylpentanoate	CC.CCv1.2.scaffold607.17	0.00021786	3.66182	8	13405896	13407730	hypothetical protein BC332_20523 [Capsicum chinense]
4-Methylpentyl 4-methylpentanoate	CC.CCv1.2.scaffold1536.3	1.3132e-06	5.88167	8	18864716	18873690	putative mitochondrial import inner membrane translocase subunit
4-Methylpentyl 4-methylpentanoate	CC.CCv1.2.scaffold183.10	1.58e-05	4.80134	8	25416567	25419251	Bidirectional sugar transporter SWEET2b [Capsicum annuum]
4-Methylpentyl 4-methylpentanoate	CC.CCv1.2.scaffold183.36	1.6356e-06	5.78632	8	25992873	26001550	putative ABC transporter B family member 9-like
4-Methylpentyl 4-methylpentanoate	CC.CCv1.2.scaffold137.2	4.0722e-06	5.39017	8	37467073	37480107	putative cysteine synthase, chloroplastic/chromoplastic-like isoform 1 [Capsicum
4-Methylpentyl 4-methylpentanoate	CC.CCv1.2.scaffold876.18	0.00047975	3.31899	8	63461471	63463319	putative S-adenosylmethionine-dependent methyltransferase-like [Capsicum annuum]
4-Methylpentyl 4-methylpentanoate	CC.CCv1.2.scaffold407.7	1.9989e-08	7.69921	8	164864278	164865016	Tyramine N-feruloyltransferase 11232 [Capsicum annuum]
4-Methylpentyl 4-methylpentanoate	CC.CCv1.2.scaffold407.5	3.4075e-08	7.46756	8	164974456	164975779	Histidine decarboxylase [Capsicum chinense]
4-Methylpentyl 4-methylpentanoate	CC.CCv1.2.scaffold430.1	0.00022243	3.65281	8	167030449	167031202	Tyramine N-feruloyltransferase 11232 [Capsicum annuum]
4-Methylpentyl 4-methylpentanoate	CC.CCv1.2.scaffold419.2	1.215e-06	5.91542	8	168097162	168098671	F-box/kelch-repeat protein At3g06240-like [Capsicum annuum]
4-Methylpentyl 4-methylpentanoate	CC.CCv1.2.scaffold419.6	5.3369e-05	4.27271	8	168208987	168212575	putative CDGSH iron-sulfur domain-containing protein 2-like [Capsicum
4-Methylpentyl 4-methylpentanoate	CC.CCv1.2.scaffold419.81	7.7479e-06	5.11082	8	169692701	169695744	(+)-neomenthol dehydrogenase [Capsicum annuum]
4-Methylpentyl 4-methylpentanoate	CC.CCv1.2.scaffold419.82	2.1649e-05	4.66456	8	169708801	169714572	(+)-neomenthol dehydrogenase [Capsicum annuum]
4-Methylpentyl 4-methylpentanoate	CC.CCv1.2.scaffold1196.1	6.4151e-08	7.1928	8	170185232	170186741	F-box/kelch-repeat protein At3g06240-like [Capsicum annuum]
4-Methylpentyl 4-methylpentanoate	CC.CCv1.2.scaffold884.19	0.00013798	3.86018	8	175103617	175104646	extensin [Capsicum annuum]
4-Methylpentyl 4-methylpentanoate	CC.CCv1.2.scaffold528.92	2.2074e-08	7.65612	8	177204019	177204540	Pathogenesis-related protein PR-4B [Capsicum chinense]
4-Methylpentyl 4-methylpentanoate	CC.CCv1.2.scaffold424.20	1.9493e-05	4.71012	8	177564388	177565372	putative pentatricopeptide repeat-containing protein-like [Capsicum annuum]
4-Methylpentyl 4-methylpentanoate	CC.CCv1.2.scaffold424.136	4.3882e-06	5.35771	8	179248620	179254473	sesquiterpene synthase 12-like [Capsicum annuum]
4-Methylpentyl 4-methylpentanoate	CC.CCv1.2.scaffold1256.6	4.9664e-06	5.30396	8	180502804	180504182	Phosphoglycerate mutase-like protein AT74 [Capsicum annuum]
4-Methylpentyl 4-methylpentanoate	CC.CCv1.2.scaffold1236.2	4.2403e-07	6.3726	8	182237184	182237989	Germin-like protein subfamily 1 member 20 [Capsicum
4-Methylpentyl 4-methylpentanoate	CC.CCv1.2.scaffold1236.3	3.7182e-05	4.42967	8	182239085	182239784	putative germin-like protein 45659 [Capsicum baccatum]
4-Methylpentyl 4-methylpentanoate	CC.CCv1.2.scaffold1054.17	3.4354e-06	5.46402	8	182809581	182810899	Nectarin-1 [Capsicum annuum]		S8_184788519, S8_184788541, S8_184788569
4-Methylpentyl 4-methylpentanoate	CC.CCv1.2.scaffold605.72	5.1491e-06	5.28827	8	184377260	184377533	Germin-like protein subfamily 1 member 20 [Capsicum		S8_184788519, S8_184788541, S8_184788569
4-Methylpentyl 4-methylpentanoate	CC.CCv1.2.scaffold605.73	2.5983e-06	5.58531	8	184380147	184380951	Germin-like protein subfamily 1 member 20 [Capsicum		S8_184788519, S8_184788541, S8_184788569
4-Methylpentyl 4-methylpentanoate	CC.CCv1.2.scaffold605.74	1.192e-08	7.92372	8	184387001	184387805	Germin-like protein subfamily 1 member 20 [Capsicum		S8_184788519, S8_184788541, S8_184788569
4-Methylpentyl 4-methylpentanoate	CC.CCv1.2.scaffold605.75	2.7622e-06	5.55874	8	184431488	184432283	Germin-like protein subfamily 1 member 17 [Capsicum		S8_184788519, S8_184788541, S8_184788569
4-Methylpentyl 4-methylpentanoate	CC.CCv1.2.scaffold605.78	3.2719e-06	5.4852	8	184443089	184443869	putative germin-like protein 45659 [Capsicum annuum]		S8_184788519, S8_184788541, S8_184788569
4-Methylpentyl 4-methylpentanoate	CC.CCv1.2.scaffold702.10	0.00015025	3.82319	8	184787417	184788925	putative multiple
4-Methylpentyl 4-methylpentanoate	CC.CCv1.2.scaffold383.18	2.1819e-07	6.66117	8	189874882	189875932	putative polyneuridine-aldehyde esterase-like [Capsicum annuum]
4-Methylpentyl 4-methylpentanoate	CC.CCv1.2.scaffold383.19	1.2935e-07	6.88823	8	189983154	189983926	methyl jasmonate esterase 1-like [Capsicum annuum]
4-Methylpentyl 4-methylpentanoate	CC.CCv1.2.scaffold383.20	3.2903e-08	7.48276	8	189986949	189987999	putative polyneuridine-aldehyde esterase-like [Capsicum annuum]
4-Methylpentyl 4-methylpentanoate	CC.CCv1.2.scaffold383.53	1.5503e-07	6.80958	8	190549455	190551242	9-divinyl ether synthase [Capsicum annuum]
4-Methylpentyl 4-methylpentanoate	CC.CCv1.2.scaffold383.81	3.0712e-07	6.51269	8	191046188	191049283	polyol transporter 5 [Capsicum annuum]
4-Methylpentyl 4-methylpentanoate	CC.CCv1.2.scaffold832.12	1.9736e-06	5.70474	8	192271484	192272916	putative U-box domain-containing protein 33-like [Capsicum annuum]
4-Methylpentyl 4-methylpentanoate	CC.CCv1.2.scaffold832.45	1.2633e-05	4.89849	8	192706435	192711802	DNA replication licensing factor MCM4 [Capsicum annuum]
4-Methylpentyl 4-methylpentanoate	CC.CCv1.2.scaffold694.19	0.00012905	3.88924	8	193502947	193506014	lysine histidine transporter-like 8 [Capsicum annuum]
4-Methylpentyl 4-methylpentanoate	CC.CCv1.2.scaffold968.26	0.00094928	3.02261	8	195163704	195172051	putative folate transporter 1, chloroplastic-like [Capsicum annuum]
4-Methylpentyl 4-methylpentanoate	CC.CCv1.2.scaffold705.56	0.00027673	3.55794	9	928793	933545	putative high-light-induced protein, chloroplastic-like [Capsicum annuum]
4-Methylpentyl 4-methylpentanoate	CC.CCv1.2.scaffold364.42	1.8114e-06	5.74199	9	2216101	2217223	Omega-6 fatty acid desaturase, endoplasmic reticulum [Capsicum	FADS	S9_1522543, S9_1536953, S9_1538686, S9_1606173, S9_1628176
4-Methylpentyl 4-methylpentanoate	CC.CCv1.2.scaffold663.26	0.00028106	3.5512	9	4126487	4134045	1-aminocyclopropane-1-carboxylate oxidase
4-Methylpentyl 4-methylpentanoate	CC.CCv1.2.scaffold663.14	2.7152e-05	4.5662	9	4243028	4246897	NAC domain-containing protein 90 [Capsicum annuum]	NAC
4-Methylpentyl 4-methylpentanoate	CC.CCv1.2.scaffold663.5	4.3205e-05	4.36447	9	4388224	4392031	B3 domain-containing protein [Capsicum annuum]
4-Methylpentyl 4-methylpentanoate	CC.CCv1.2.scaffold343.10	9.8633e-06	5.00598	9	8315669	8318279	Phenylalanine ammonia-lyase [Capsicum annuum]	PAL
4-Methylpentyl 4-methylpentanoate	CC.CCv1.2.scaffold343.11	0.00011258	3.94854	9	8331224	8333797	Phenylalanine ammonia-lyase [Capsicum chinense]	PAL
4-Methylpentyl 4-methylpentanoate	CC.CCv1.2.scaffold367.20	7.6866e-05	4.11427	9	15743924	15759652	putative disease resistance protein RPP13-like [Capsicum annuum]		S9_14740263, S9_14740264
4-Methylpentyl 4-methylpentanoate	CC.CCv1.2.scaffold367.36	6.7301e-06	5.17198	9	16099062	16104537	cell number regulator 8 [Capsicum annuum]
4-Methylpentyl 4-methylpentanoate	CC.CCv1.2.scaffold178.8	6.0184e-06	5.22052	9	34616820	34620526	Protein kinase APK1B, chloroplastic [Capsicum annuum]
4-Methylpentyl 4-methylpentanoate	CC.CCv1.2.scaffold653.15	0.00012621	3.89891	9	64387675	64388722	putative glutathione S-transferase [Capsicum annuum]
4-Methylpentyl 4-methylpentanoate	CC.CCv1.2.scaffold416.2	2.758e-05	4.55941	9	78338717	78339926	Arogenate dehydrogenase 1, chloroplastic [Capsicum annuum]
4-Methylpentyl 4-methylpentanoate	CC.CCv1.2.scaffold327.12	0.00017954	3.74584	9	132917374	132922423	uncharacterized isomerase BH0283 isoform X1 [Capsicum annuum]
4-Methylpentyl 4-methylpentanoate	CC.CCv1.2.scaffold27.22	1.4481e-05	4.8392	9	141615782	141623517	putative LRR receptor-like serine/threonine-protein kinase [Capsicum chinense]
4-Methylpentyl 4-methylpentanoate	CC.CCv1.2.scaffold194.24	1.2355e-07	6.90816	9	218138379	218142906	3-hydroxyisobutyryl-CoA hydrolase-like protein 5 [Capsicum annuum]
4-Methylpentyl 4-methylpentanoate	CC.CCv1.2.scaffold308.14	2.0615e-05	4.68582	9	226346010	226346499	ATP-dependent DNA helicase 2 subunit KU80 [Capsicum
4-Methylpentyl 4-methylpentanoate	CC.CCv1.2.scaffold308.13	1.225e-05	4.91186	9	226346980	226347690	Beta-adaptin-like protein B [Capsicum baccatum]
4-Methylpentyl 4-methylpentanoate	CC.CCv1.2.scaffold89.22	6.2819e-06	5.20191	9	236821039	236823376	Transcription factor CPC [Capsicum annuum]
4-Methylpentyl 4-methylpentanoate	CC.CCv1.2.scaffold350.14	0.0001439	3.84194	9	243264228	243269334	putative Axonemal dynein light chain [Capsicum annuum]
4-Methylpentyl 4-methylpentanoate	CC.CCv1.2.scaffold153.18	2.9282e-05	4.5334	9	245813056	245815532	thymidine kinase [Capsicum annuum]
4-Methylpentyl 4-methylpentanoate	CC.CCv1.2.scaffold153.38	4.8064e-05	4.31818	9	247362600	247367436	putative Myb family transcription factor [Capsicum chinense]
4-Methylpentyl 4-methylpentanoate	CC.CCv1.2.scaffold153.66	4.05e-05	4.39254	9	248489006	248491162	G-type lectin S-receptor-like serine/threonine-protein kinase [Capsicum annuum]
4-Methylpentyl 4-methylpentanoate	CC.CCv1.2.scaffold774.14	6.6375e-05	4.178	9	255180935	255181442	putative E3 ubiquitin-protein ligase RING1-like [Capsicum annuum]
4-Methylpentyl 4-methylpentanoate	CC.CCv1.2.scaffold772.63	0.00010577	3.97564	9	258673845	258674681	putative late blight resistance protein homolog R1A-3
4-Methylpentyl 4-methylpentanoate	CC.CCv1.2.scaffold799.59	1.2353e-06	5.90823	10	3918995	3919985	Transcription factor MYB32 [Capsicum annuum]	MYB
4-Methylpentyl 4-methylpentanoate	CC.CCv1.2.scaffold1253.12	0.0004762	3.32221	10	9952264	9955179	putative pectinesterase/pectinesterase inhibitor 33 [Capsicum annuum]
4-Methylpentyl 4-methylpentanoate	CC.CCv1.2.scaffold1249.3	7.0228e-09	8.15349	10	14241626	14245211	putative F-box/kelch-repeat protein-like [Capsicum annuum]
4-Methylpentyl 4-methylpentanoate	CC.CCv1.2.scaffold38.39	0.00027325	3.56344	10	120308329	120308962	Abscisic acid receptor PYL6 [Capsicum annuum]
4-Methylpentyl 4-methylpentanoate	CC.CCv1.2.scaffold346.5	4.9729e-08	7.30339	10	144791616	144795262	phenylalanine ammonia-lyase [Capsicum annuum]	PAL
4-Methylpentyl 4-methylpentanoate	CC.CCv1.2.scaffold346.22	0.00044601	3.35066	10	146665694	146666709	Ethylene-responsive proteinase inhibitor 1 [Capsicum annuum]
4-Methylpentyl 4-methylpentanoate	CC.CCv1.2.scaffold686.7	6.1245e-09	8.21293	10	205946359	205948663	putative 60S ribosomal protein L4-1-like isoform 1
4-Methylpentyl 4-methylpentanoate	CC.CCv1.2.scaffold476.44	2.6266e-08	7.58061	10	214430825	214434597	Cytochrome 98A1 [Capsicum annuum]
4-Methylpentyl 4-methylpentanoate	CC.CCv1.2.scaffold476.60	5.8014e-07	6.23647	10	214688238	214702527	Beta-fructofuranosidase, insoluble isoenzyme 2 [Capsicum chinense]
4-Methylpentyl 4-methylpentanoate	CC.CCv1.2.scaffold366.1	2.1346e-05	4.67068	10	217396240	217398481	Transcription factor MYB44 [Capsicum annuum]	MYB
4-Methylpentyl 4-methylpentanoate	CC.CCv1.2.scaffold398.33	9.3426e-06	5.02953	10	220739158	220741215	E3 ubiquitin-protein ligase SINAT2 [Capsicum annuum]
4-Methylpentyl 4-methylpentanoate	CC.CCv1.2.scaffold398.107	9.1713e-06	5.03757	10	221972863	221973106	hypothetical protein BC332_26672 [Capsicum chinense]
4-Methylpentyl 4-methylpentanoate	CC.CCv1.2.scaffold1051.31	1.4886e-05	4.82722	10	222166270	222174128	putative gibberellin receptor GID1B-like isoform 1 [Capsicum
4-Methylpentyl 4-methylpentanoate	CC.CCv1.2.scaffold113.58	1.101e-07	6.95821	10	231614402	231616563	putative PHD finger protein ING2-like [Capsicum annuum]
4-Methylpentyl 4-methylpentanoate	CC.CCv1.2.scaffold555.24	6.6963e-05	4.17417	11	899005	914912	putative homeobox-leucine zipper protein HOX3-like [Capsicum annuum]
4-Methylpentyl 4-methylpentanoate	CC.CCv1.2.scaffold634.80	1.1145e-07	6.95292	11	4022217	4025966	lipid phosphate phosphatase 2-like [Solanum dulcamara]		S11_3546897, S11_3546923, S11_3546929, S11_3546963
4-Methylpentyl 4-methylpentanoate	CC.CCv1.2.scaffold114.90	5.3212e-08	7.27399	11	17004517	17005207	enoyl-CoA delta isomerase 1, peroxisomal [Capsicum annuum]
4-Methylpentyl 4-methylpentanoate	CC.CCv1.2.scaffold594.26	0.00047859	3.32004	11	17210785	17214416	Ureide permease 5 [Capsicum chinense]
4-Methylpentyl 4-methylpentanoate	CC.CCv1.2.scaffold498.5	2.7631e-07	6.5586	11	18762187	18763656	probable WRKY transcription factor 40 [Capsicum annuum]	WRKY
4-Methylpentyl 4-methylpentanoate	CC.CCv1.2.scaffold498.28	7.7571e-07	6.1103	11	19091230	19091924	putative cucumber peeling cupredoxin-like [Capsicum annuum]		S11_19095087, S11_19096860
4-Methylpentyl 4-methylpentanoate	CC.CCv1.2.scaffold498.29	0.0002327	3.6332	11	19094641	19095369	cucumber peeling cupredoxin-like [Capsicum annuum]		S11_19095087, S11_19096860
4-Methylpentyl 4-methylpentanoate	CC.CCv1.2.scaffold167.8	0.00019174	3.71729	11	63191232	63201357	Pantothenate kinase 1 [Capsicum annuum]

## Sheet: Table S8.
Table S7. RNAseq Summary
Sample	Fruit Section	Tissue Orientation	Replication	Total No. of Raw PE Reads	Total No. of Trimmed PE Reads	Total No. of Uniquely Mapped Pairs	% of uniquely mapped PE reads
CCH 240-1-H1	1	Horizontal	1	23049297	21749727	20392725	93.8
CCH 240-1-H2	1	Horizontal	2	26950376	25037372	23645035	94.4
CCH 240-1-H3	1	Horizontal	3	24829824	23181859	21845994	94.2
CCH 240-1-L1	1	Vertical	1	22726165	21348920	20128126	94.3
CCH 240-1-L2	1	Vertical	2	20264759	19062242	18108241	95
CCH 240-1-L3	1	Vertical	3	23808304	22306846	21120808	94.7
CCH 240-2-H1	2	Horizontal	1	26030995	24826972	23630263	95.2
CCH 240-2-H2	2	Horizontal	2	24967948	22980185	21818990	94.9
CCH 240-2-H3	2	Horizontal	3	22406210	20931129	19682583	94
CCH 240-2-L1	2	Vertical	1	22252393	20676657	19253742	93.1
CCH 240-2-L2	2	Vertical	2	24696613	23228509	21535385	92.7
CCH 240-2-L3	2	Vertical	3	21413116	19884726	18484496	93
CCH 240-3-H1	3	Horizontal	1	23326424	22097802	20877373	94.5
CCH 240-3-H2	3	Horizontal	2	28759224	26870124	25319064	94.2
CCH 240-3-H3	3	Horizontal	3	21234404	20207918	19011679	94.1
CCH 240-3-L1	3	Vertical	1	25704980	24367381	22817304	93.6
CCH 240-3-L2	3	Vertical	2	29380240	27097763	25551371	94.3
CCH 240-3-L3	3	Vertical	3	22380208	21241937	20049675	94.4
CCH 241-1-H1	1	Horizontal	1	25372781	23662012	22501540	95.1
CCH 241-1-H2	1	Horizontal	2	23068097	21340043	20611483	96.6
CCH 241-1-H3	1	Horizontal	3	25044340	23446193	22441379	95.7
CCH 241-1-L1	1	Vertical	1	23011834	21443841	20563421	95.9
CCH 241-1-L2	1	Vertical	2	26619181	24846799	23918641	96.3
CCH 241-1-L3	1	Vertical	3	26914146	25317593	24113554	95.2
CCH 241-2-H1	2	Horizontal	1	24903166	23747484	22713007	95.6
CCH 241-2-H2	2	Horizontal	2	20969937	19749527	18912629	95.8
CCH 241-2-H3	2	Horizontal	3	23513847	22108483	21201008	95.9
CCH 241-2-L1	2	Vertical	1	21118313	19741576	18825493	95.4
CCH 241-2-L2	2	Vertical	2	22274980	20962660	20252287	96.6
CCH 241-2-L3	2	Vertical	3	21027897	19882027	19152802	96.3
CCH 241-3-H1	3	Horizontal	1	22799718	21425894	20624538	96.3
CCH 241-3-H2	3	Horizontal	2	22773739	20929290	20089607	96
CCH 241-3-H3	3	Horizontal	3	24220312	22326460	21343242	95.6
CCH 241-3-L1	3	Vertical	1	26331587	24635446	23304640	94.6
CCH 241-3-L2	3	Vertical	2	25066648	23423166	22193871	94.8
CCH 241-3-L3	3	Vertical	3	22427810	21024905	20059756	95.4

## Sheet: Table S9.
Table S9. Fold Change for associated genes identified in the GWAS analysis of the different metabolites.
Gene Ids	Annotation	Horizontal 1	Horizontal 2	Horizontal 3	Vertical 1	Vertical 2	Vertical 3	Arabidopsis Homolog
CC.CCv1.2.scaffold1.2	protein NUCLEAR FUSION DEFECTIVE 4-like	3.56303	#N/A	6.0382	4.58412	12.4769	4.26027	AT2G28120.1
CC.CCv1.2.scaffold1.3	vinorine synthase-like	2.15112	13.0274	#N/A	2.97017	12.2159	2.42306	AT3G26040.1
CC.CCv1.2.scaffold1.17	PREDICTED: uncharacterized protein LOC107873231	2.11221	15.5612	1.82337	2.32903	13.3711	1.82894	AT3G11420.1
CC.CCv1.2.scaffold1.19	PREDICTED: uncharacterized protein LOC107865470	#N/A	-1.00026	#N/A	#N/A	#N/A	#N/A	---NA---
CC.CCv1.2.scaffold1.46	chitin elicitor receptor kinase 1-like	-7.60804	-1.0006	-7.99062	-7.51019	-1.00022	-7.83742	---NA---
CC.CCv1.2.scaffold1.47	amidophosphoribosyltransferase, chloroplastic	-4.41828	-1.00115	-4.86907	-4.41428	-1.00031	-4.29589	AT4G34740.1
CC.CCv1.2.scaffold1.54	protein EARLY FLOWERING 4-like	2.40256	#N/A	#N/A	#N/A	#N/A	#N/A	AT2G40080.1
CC.CCv1.2.scaffold1.59	wound-induced protein 1-like	1.65131	11.9732	1.66355	#N/A	#N/A	#N/A	AT3G10985.1
CC.CCv1.2.scaffold2.2	flowering time control protein FPA isoform X1	7.3728	4.14387	5.3866	5.32653	3.61621	5.24478	AT2G43410.1
CC.CCv1.2.scaffold2.9	putative pentatricopeptide repeat-containing protein At5g09950	-7.66179	-1.71304	-7.25464	-7.66744	-1.65646	-7.56808	AT5G09950.1
CC.CCv1.2.scaffold2.12	alpha-aminoadipic semialdehyde synthase isoform X2	4.00496	4.15242	4.37633	4.32358	3.61934	3.79201	AT4G33150.2
CC.CCv1.2.scaffold2.28	probable prefoldin subunit 2	1.54274	4.14339	1.83812	1.59787	3.61513	1.63115	AT3G22480.1
CC.CCv1.2.scaffold2.30	stearoyl-[acyl-carrier-protein] 9-desaturase, chloroplastic	#N/A	#N/A	1.09643	1.04542	3.61367	1.09621	AT2G43710.1
CC.CCv1.2.scaffold2.54	1-aminocyclopropane-1-carboxylate oxidase homolog 1-like	-2.37728	-1.70645	-3.05337	-2.50833	-1.653	-2.23239	AT1G06620.1
CC.CCv1.2.scaffold2.58	PREDICTED: uncharacterized protein At4g14450, chloroplastic-like	-1.84629	-1.70852	-1.57467	-2.19182	-1.65312	-1.62575	AT4G14450.1
CC.CCv1.2.scaffold2.62	ethylene receptor 2-like	#N/A	#N/A	1.40865	#N/A	#N/A	#N/A	AT3G23150.1
CC.CCv1.2.scaffold2.67	anaphase-promoting complex subunit 1 isoform X4	#N/A	#N/A	#N/A	1.28831	#N/A	#N/A	AT5G05560.1
CC.CCv1.2.scaffold2.68	anaphase-promoting complex subunit 1 isoform X1	#N/A	4.12902	1.04458	#N/A	#N/A	#N/A	AT5G05560.1
CC.CCv1.2.scaffold2.69	anaphase-promoting complex subunit 1	#N/A	4.1262	#N/A	#N/A	#N/A	#N/A	AT5G05560.1
CC.CCv1.2.scaffold2.70	anaphase-promoting complex subunit 1 isoform X3	1.68708	4.12389	1.95912	1.69493	3.61179	1.17223	AT5G05560.1
CC.CCv1.2.scaffold2.71	anaphase-promoting complex subunit 1 isoform X2	#N/A	4.11878	#N/A	#N/A	#N/A	#N/A	AT5G05560.1
CC.CCv1.2.scaffold2.87	MATH domain-containing protein At5g43560-like isoform X1	#N/A	#N/A	-5.42598	#N/A	#N/A	#N/A	---NA---
CC.CCv1.2.scaffold2.88	MATH domain-containing protein At5g43560-like isoform X2	#N/A	-1.71219	#N/A	#N/A	#N/A	#N/A	AT1G04300.2
CC.CCv1.2.scaffold2.89	PREDICTED: uncharacterized protein LOC109240047	#N/A	#N/A	#N/A	-3.17273	-1.65388	-3.23733	AT1G06135.1
CC.CCv1.2.scaffold2.91	DNA repair protein XRCC4-like isoform X2	1.60995	4.11543	1.03189	1.61923	3.60947	1.45505	AT3G23100.2
CC.CCv1.2.scaffold2.98	transcription factor SCREAM2	#N/A	#N/A	#N/A	2.54195	3.6078	2.35262	AT2G40435.1
CC.CCv1.2.scaffold2.102	syntaxin-132-like isoform X2	-3.75595	-1.70624	-3.96708	-3.63162	-1.65135	-4.24593	AT5G08080.1
CC.CCv1.2.scaffold3.1	serine/threonine-protein kinase-like protein CCR4	2.08326	#N/A	#N/A	#N/A	#N/A	#N/A	AT5G47850.1
CC.CCv1.2.scaffold3.11	RNA polymerase II C-terminal domain phosphatase-like 2 isoform X1	-8.3623	-2.15458	-5.11801	-4.58752	-2.05524	-4.37905	AT5G01270.1
CC.CCv1.2.scaffold3.15	ATP-dependent DNA helicase PIF1-like	9.96859	2.9771	9.83622	9.57446	2.80238	9.458	AT5G28780.1
CC.CCv1.2.scaffold3.27	chlorophyllide a oxygenase, chloroplastic-like	-1.11909	#N/A	#N/A	#N/A	#N/A	#N/A	AT1G44446.1
CC.CCv1.2.scaffold3.37	G-type lectin S-receptor-like serine/threonine-protein kinase At5g35370	#N/A	#N/A	#N/A	-4.27249	#N/A	#N/A	AT5G35370.1
CC.CCv1.2.scaffold3.63	serine/threonine-protein kinase CTR1	10.7065	2.9349	9.89089	9.8836	2.80182	10.0147	AT5G03730.1
CC.CCv1.2.scaffold3.64	armadillo repeat-containing protein 7	#N/A	-2.15553	-1.47865	#N/A	-2.05793	-1.644	AT5G37290.1
CC.CCv1.2.scaffold4.11	hypothetical protein (mitochondrion)	#N/A	#N/A	-1.41014	#N/A	#N/A	#N/A	---NA---
CC.CCv1.2.scaffold4.15	ribulose bisphosphate carboxylase large chain	-4.70363	-2.68742	-7.34485	-3.1886	-2.56415	-3.47061	ATCG00490.1
CC.CCv1.2.scaffold4.19	TGACG-sequence-specific DNA-binding protein TGA-2.1-like	-1.20521	-2.69305	#N/A	-1.2835	-2.56612	-1.25164	AT3G12250.5
CC.CCv1.2.scaffold4.31	protein Brevis radix-like 4	#N/A	#N/A	#N/A	#N/A	-2.56628	-1.20295	AT5G20540.1
CC.CCv1.2.scaffold4.35	BTB/POZ domain-containing protein At3g05675	#N/A	-2.69469	#N/A	#N/A	#N/A	#N/A	AT4G10800.1
CC.CCv1.2.scaffold4.36	probable pectinesterase/pectinesterase inhibitor 13	5.20995	2.38028	5.35143	4.6149	2.27797	6.3442	AT2G26450.1
CC.CCv1.2.scaffold4.56	isoamylase 1, chloroplastic isoform X2	-1.38024	-2.69618	-1.81297	-1.77013	-2.56974	-1.64339	AT2G39930.1
CC.CCv1.2.scaffold4.68	subtilisin-like protease SBT2.5	1.13596	2.37998	1.31806	1.4465	2.27655	1.36444	AT4G30020.1
CC.CCv1.2.scaffold4.73	protein SUPPRESSOR OF K(+) TRANSPORT GROWTH DEFECT 1-like	8.06849	2.37743	8.13645	7.92565	2.27575	7.75043	AT2G27600.1
CC.CCv1.2.scaffold4.76	probable inactive purple acid phosphatase 28	#N/A	#N/A	1.09298	#N/A	#N/A	#N/A	AT5G57140.1
CC.CCv1.2.scaffold5.7	inositol polyphosphate multikinase alpha-like	1.61163	1.89862	1.43039	1.61154	1.82617	1.44441	AT5G07370.4
CC.CCv1.2.scaffold5.10	ethylene-responsive transcription factor ERF114-like	6.90728	1.90109	3.98214	#N/A	1.8291	4.56786	AT5G61890.1
CC.CCv1.2.scaffold5.16	pachytene checkpoint protein 2 homolog	1.40801	1.89892	1.82944	1.96593	1.82894	1.81707	AT4G24710.1
CC.CCv1.2.scaffold5.37	PREDICTED: tetraspanin-6	1.18654	1.89873	1.23745	1.45243	1.82752	1.70562	AT3G12090.1
CC.CCv1.2.scaffold5.38	PREDICTED: tetraspanin-6	1.22393	#N/A	1.13353	1.45471	1.82658	1.81623	AT4G23410.1
CC.CCv1.2.scaffold6.2	5'-nucleotidase SurE-like	5.18112	1.6369	5.98116	5.08622	1.58706	4.52367	AT4G14930.1
CC.CCv1.2.scaffold6.12	PREDICTED: uncharacterized protein LOC107874954	-2.05361	-4.32285	-2.71801	-1.78406	-4.15791	-1.23902	AT3G22540.1
CC.CCv1.2.scaffold6.22	chlorophyllase-2, chloroplastic-like	-7.63087	-4.32416	-7.28827	-7.61258	-4.15847	-7.9636	AT5G43860.1
CC.CCv1.2.scaffold6.23	ATP synthase CF1 beta subunit (chloroplast)	#N/A	#N/A	-1.07297	#N/A	-4.15944	-1.03843	ATCG00480.1
CC.CCv1.2.scaffold6.24	heat stress transcription factor A-6b-like	-1.6946	-4.32419	-1.81846	-2.08288	-4.16784	-1.94886	AT3G22830.1
CC.CCv1.2.scaffold6.28	PREDICTED: uncharacterized protein LOC107873855	#N/A	#N/A	-1.43384	-1.45483	-4.16795	-1.51098	---NA---
CC.CCv1.2.scaffold6.33	3-ketoacyl-CoA synthase 20-like	4.537	1.63653	3.78549	3.3907	1.58612	4.83123	AT1G04220.1
CC.CCv1.2.scaffold6.37	PREDICTED: uncharacterized protein LOC109215708	2.98493	1.63394	4.48346	3.71312	1.5859	2.08212	AT1G43760.1
CC.CCv1.2.scaffold6.39	pentatricopeptide repeat-containing protein At4g02750-like	1.05788	#N/A	1.01598	#N/A	#N/A	#N/A	AT2G45350.1
CC.CCv1.2.scaffold6.40	pentatricopeptide repeat-containing protein At4g02750-like	#N/A	#N/A	1.40534	#N/A	1.5847	1.24704	AT4G02750.1
CC.CCv1.2.scaffold6.44	PREDICTED: uncharacterized protein LOC107873135	#N/A	-4.33322	-1.55577	#N/A	#N/A	#N/A	AT1G04280.1
CC.CCv1.2.scaffold6.45	PREDICTED: uncharacterized protein LOC107823827	#N/A	-4.34748	-1.98954	-1.40248	-4.17822	-1.96767	AT2G01050.1
CC.CCv1.2.scaffold6.54	serine carboxypeptidase-like	2.46955	1.63256	2.03803	2.50038	1.58443	2.13305	AT3G45010.1
CC.CCv1.2.scaffold6.60	SNF1-related protein kinase regulatory subunit beta-3-like	#N/A	#N/A	#N/A	1.06505	#N/A	#N/A	AT2G28060.1
CC.CCv1.2.scaffold6.66	PREDICTED: uncharacterized protein LOC107873119 isoform X1	-1.75518	-4.35955	-2.1977	-1.63944	-4.179	-1.78022	AT5G60580.3
CC.CCv1.2.scaffold6.69	aquaporin PIP2-4-like	#N/A	#N/A	-1.39151	-1.16908	#N/A	#N/A	AT2G37170.1
CC.CCv1.2.scaffold6.81	chaperone protein ClpB3, mitochondrial-like	-1.73214	-4.36516	-2.02207	-1.6889	-4.18048	-2.06381	AT2G25140.1
CC.CCv1.2.scaffold6.85	protein DEFECTIVE IN MERISTEM SILENCING 3-like isoform X3	1.05882	1.63056	1.09597	#N/A	1.584	1.20678	AT3G49250.1
CC.CCv1.2.scaffold6.86	high mobility group B protein 7 isoform X2	2.7662	1.63015	3.61799	3.01195	1.58265	2.96643	AT5G05330.1
CC.CCv1.2.scaffold7.11	protein DA1-related 2-like isoform X2	2.49922	1.38074	#N/A	4.42637	1.31121	2.65233	AT2G39830.1
CC.CCv1.2.scaffold7.25	probable aquaporin PIP1-2	-3.33595	-5.28025	-3.30524	-3.4187	-5.21814	-2.86597	AT4G00430.2
CC.CCv1.2.scaffold7.39	flavonol synthase/flavanone 3-hydroxylase-like	4.34227	#N/A	4.26195	5.63773	#N/A	#N/A	AT3G11180.2
CC.CCv1.2.scaffold7.43	PREDICTED: uncharacterized protein LOC107001919	2.95551	1.38045	3.01005	#N/A	#N/A	#N/A	---NA---
CC.CCv1.2.scaffold7.50	ankyrin repeat domain-containing protein 50-like	#N/A	#N/A	1.56476	#N/A	#N/A	#N/A	AT2G31820.1
CC.CCv1.2.scaffold8.37	3-dehydroquinate synthase homolog isoform X2	2.08737	1.24061	2.29171	1.86897	1.18774	1.96675	AT3G28760.1
CC.CCv1.2.scaffold9.1	mitochondrial aspartate-glutamate transporter AGC1	-3.12205	-8.14572	-3.22964	-3.01764	-7.99582	-3.4943	AT3G52880.1
CC.CCv1.2.scaffold9.5	endo-1,4-beta-xylanase A-like	-1.41389	-8.21281	-1.36108	-1.40586	-8.05721	-1.79034	AT1G58370.1
CC.CCv1.2.scaffold9.6	PREDICTED: hexokinase-3-like	1.47818	1.09821	1.52825	1.01188	#N/A	#N/A	AT1G50460.1
CC.CCv1.2.scaffold9.8	fibrous sheath CABYR-binding protein	#N/A	#N/A	#N/A	4.31085	1.072	4.88998	---NA---
CC.CCv1.2.scaffold9.11	F-box protein At2g32560-like	-1.15307	-8.14752	#N/A	#N/A	#N/A	#N/A	AT2G32560.1
CC.CCv1.2.scaffold9.13	PREDICTED: uncharacterized protein LOC107847670	#N/A	#N/A	-1.36612	-1.1753	-8.01132	-1.03103	AT5G19473.1
CC.CCv1.2.scaffold9.17	GDP-mannose transporter GONST1-like isoform X1	1.32903	1.09881	1.24502	1.14445	1.07307	1.33799	AT2G13650.2
CC.CCv1.2.scaffold9.36	PREDICTED: uncharacterized protein LOC107847184	-11.4372	-8.16927	-10.8492	-11.1869	-8.03371	-11.1462	AT5G12300.1
CC.CCv1.2.scaffold9.48	boron transporter 4-like	-1.41609	-8.16963	-1.45558	-1.25315	-8.04564	-1.40076	AT1G15460.1
CC.CCv1.2.scaffold10.2	pentatricopeptide repeat-containing protein At3g46790, chloroplastic	#N/A	11.76	1.4592	#N/A	11.9293	1.08684	AT3G46790.1
CC.CCv1.2.scaffold10.13	probable inactive receptor kinase At5g58300	2.72333	11.8743	3.61471	3.38577	11.9978	3.45023	AT5G58300.2
CC.CCv1.2.scaffold10.17	probable UDP-N-acetylglucosamine--peptide N-acetylglucosaminyltransferase SEC isoform X1	#N/A	#N/A	#N/A	#N/A	11.9864	1.08101	AT3G04240.1
CC.CCv1.2.scaffold10.24	asparagine--tRNA ligase, cytoplasmic 2	#N/A	#N/A	#N/A	2.6502	11.7967	2.07272	AT3G07420.1
CC.CCv1.2.scaffold11.7	zinc finger MYM-type protein 1-like	#N/A	#N/A	-1.5401	#N/A	#N/A	#N/A	---NA---
CC.CCv1.2.scaffold11.9	protein TPLATE	-1.41374	-1.08357	-1.55204	#N/A	-1.09065	-1.10477	AT3G01780.1
CC.CCv1.2.scaffold11.14	SWR1-complex protein 4	#N/A	-1.08029	#N/A	#N/A	-1.08921	-7.72496	AT2G47210.1
CC.CCv1.2.scaffold11.21	probable UDP-N-acetylglucosamine--peptide N-acetylglucosaminyltransferase SEC	-9.87754	-1.08257	-10.8919	-10.878	-1.08986	-10.9677	AT3G04240.1
CC.CCv1.2.scaffold11.31	two-component response regulator-like APRR5	-1.65091	-1.08274	-1.52971	-1.30382	-1.0906	-1.51025	---NA---
CC.CCv1.2.scaffold12.2	protein S-acyltransferase 21 isoform X2	1.4197	6.82245	1.46603	1.64945	6.45755	1.4234	AT2G33640.1
CC.CCv1.2.scaffold12.3	peptidyl-prolyl cis-trans isomerase FKBP18, chloroplastic	2.62905	6.75109	3.14432	3.37895	6.41613	3.31112	AT1G20810.1
CC.CCv1.2.scaffold12.8	xylem cysteine proteinase 1	#N/A	#N/A	#N/A	2.26548	#N/A	#N/A	AT4G35350.1
CC.CCv1.2.scaffold12.16	3-hydroxy-3-methylglutaryl-coenzyme A reductase 1-like	#N/A	#N/A	#N/A	1.46516	#N/A	#N/A	AT1G76490.1
CC.CCv1.2.scaffold12.18	AT-hook motif nuclear-localized protein 27-like	9.24375	6.84218	9.51312	9.20552	6.46455	6.45512	AT1G76500.1
CC.CCv1.2.scaffold12.21	uncharacterized transporter YBR287W-like isoform X1	#N/A	6.80942	2.70145	#N/A	6.45512	1.83197	AT1G76530.1
CC.CCv1.2.scaffold12.28	26S protease regulatory subunit 4 homolog	9.89256	6.79291	9.67532	9.85166	6.44457	9.82739	AT2G20140.1
CC.CCv1.2.scaffold12.29	abscisic-aldehyde oxidase-like	11.5329	6.76881	11.3515	11.4545	6.42433	11.263	AT4G29040.1
CC.CCv1.2.scaffold12.30	3-phosphoshikimate 1-carboxyvinyltransferase 2-like isoform X3	7.74869	6.75014	7.37694	7.52799	6.40253	7.34775	AT2G45300.1
CC.CCv1.2.scaffold12.33	PREDICTED: uncharacterized protein LOC107844860 isoform X1	6.15618	6.73633	6.95232	9.31771	6.36689	7.65044	AT2G44970.1
CC.CCv1.2.scaffold12.36	PREDICTED: tetraspanin-2-like	#N/A	#N/A	#N/A	#N/A	6.3442	1.66942	AT2G19580.1
CC.CCv1.2.scaffold12.53	formin-like protein 3	3.68088	6.73566	3.2517	3.56021	6.33964	3.30617	AT5G54650.2
CC.CCv1.2.scaffold12.59	glutamate receptor 3.4-like isoform X2	-8.78656	-1.1772	-9.77778	-9.49343	-1.18281	-9.61624	AT1G05200.2
CC.CCv1.2.scaffold13.12	PREDICTED: uncharacterized protein LOC107877964 isoform X1	#N/A	#N/A	1.18535	1.07847	#N/A	#N/A	AT3G24630.1
CC.CCv1.2.scaffold13.20	protein TIFY 10A-like	4.31738	5.9144	3.90738	3.8973	5.56132	3.7614	AT1G19180.1
CC.CCv1.2.scaffold13.21	pollen-specific protein SF21-like	-1.16517	-1.3016	-1.14932	#N/A	#N/A	#N/A	AT5G56750.1
CC.CCv1.2.scaffold14.17	zinc finger A20 and AN1 domain-containing stress-associated protein 8-like	1.53645	5.55019	1.53527	1.37184	5.17478	1.09332	AT3G12630.1
CC.CCv1.2.scaffold14.22	putative leucine-rich repeat-containing protein DDB_G0290503	-8.66855	-1.37504	-9.81273	-9.41395	-1.33299	-9.53137	AT4G32190.1
CC.CCv1.2.scaffold14.23	homeobox protein ATH1	#N/A	#N/A	#N/A	-1.01705	-1.33362	-1.04212	AT4G32980.1
CC.CCv1.2.scaffold15.1	probable WRKY transcription factor 31	#N/A	#N/A	#N/A	-1.62938	-1.38508	-1.68023	AT1G62300.1
CC.CCv1.2.scaffold15.5	mitogen-activated protein kinase kinase kinase A-like	#N/A	-1.43041	-2.8043	-3.28412	-1.38803	-1.95217	AT5G55090.1
CC.CCv1.2.scaffold15.12	PREDICTED: uncharacterized protein LOC107874051	-8.45913	-1.42994	-8.55948	-8.45366	-1.38668	-8.6737	---NA---
CC.CCv1.2.scaffold15.28	zinc transporter 8-like	#N/A	#N/A	5.22792	6.46636	4.80614	7.18538	AT1G05300.1
CC.CCv1.2.scaffold15.31	(-)-germacrene D synthase-like	7.00922	5.28435	#N/A	#N/A	4.79948	6.66292	AT5G23960.2
CC.CCv1.2.scaffold15.32	dirigent protein 22-like	2.99612	#N/A	#N/A	#N/A	#N/A	#N/A	AT2G21100.1
CC.CCv1.2.scaffold15.36	glycine-rich cell wall structural protein 1-like	#N/A	#N/A	#N/A	#N/A	4.78776	6.71304	---NA---
CC.CCv1.2.scaffold15.51	PREDICTED: uncharacterized protein LOC107854194	-3.21516	#N/A	-3.7712	-3.05816	#N/A	#N/A	AT2G07140.2
CC.CCv1.2.scaffold15.53	transcription factor RAX3	4.69077	#N/A	4.53249	#N/A	#N/A	#N/A	AT2G32460.2
CC.CCv1.2.scaffold15.56	probable beta-1,3-galactosyltransferase 2 isoform X1	-1.10143	-1.43249	-1.24737	-1.19222	-1.38928	-1.03345	AT1G05170.2
CC.CCv1.2.scaffold15.70	protein NRT1/ PTR FAMILY 1.2-like isoform X2	#N/A	#N/A	#N/A	6.53185	#N/A	#N/A	AT1G52190.1
CC.CCv1.2.scaffold15.71	protein NRT1/ PTR FAMILY 1.2-like isoform X1	2.18779	5.28406	2.82344	3.33081	4.77341	2.78221	AT1G52190.1
CC.CCv1.2.scaffold15.72	protein NRT1/ PTR FAMILY 1.2-like isoform X2	2.26388	5.28189	3.35543	3.52467	4.7665	2.80705	AT1G52190.1
CC.CCv1.2.scaffold15.85	pentatricopeptide repeat-containing protein At1g08070, chloroplastic-like	-7.18752	-1.4344	-6.41463	-6.02023	-1.3895	-5.86351	AT1G06150.1
CC.CCv1.2.scaffold15.96	DEAD-box ATP-dependent RNA helicase 22	1.05007	5.27215	1.20407	#N/A	4.74943	1.02905	AT1G59990.1
CC.CCv1.2.scaffold15.97	probable GMP synthase [glutamine-hydrolyzing]	#N/A	#N/A	-1.19686	#N/A	#N/A	#N/A	AT5G57970.2
CC.CCv1.2.scaffold16.3	late embryogenesis abundant protein D-34-like	#N/A	4.8626	5.4007	5.07108	4.24201	4.95563	AT3G22490.1
CC.CCv1.2.scaffold16.6	late embryogenesis abundant protein D-34-like	#N/A	#N/A	3.4735	5.59016	#N/A	#N/A	AT3G22490.1
CC.CCv1.2.scaffold16.14	plant UBX domain-containing protein 2-like	7.41232	4.88049	7.82962	7.27459	4.26329	7.4224	AT2G01650.1
CC.CCv1.2.scaffold16.19	protein EMSY-LIKE 3-like isoform X2	6.83233	4.87119	6.72819	6.54672	4.26027	7.07322	AT5G13020.1
CC.CCv1.2.scaffold16.23	ABC transporter B family member 25, mitochondrial	#N/A	4.86456	#N/A	#N/A	#N/A	#N/A	AT5G58270.1
CC.CCv1.2.scaffold16.27	probable LRR receptor-like serine/threonine-protein kinase At5g48740	2.62106	4.86416	3.55627	3.36941	4.24379	3.20666	AT5G48740.1
CC.CCv1.2.scaffold16.29	alpha-glucan phosphorylase, H isozyme	#N/A	#N/A	#N/A	-1.02589	#N/A	#N/A	AT3G46970.1
CC.CCv1.2.scaffold17.2	G-type lectin S-receptor-like serine/threonine-protein kinase RLK1	-7.19753	-1.55785	-5.19889	-4.35753	-1.53078	-4.78945	AT5G60900.1
CC.CCv1.2.scaffold17.6	protein PHYLLO, chloroplastic isoform X2	#N/A	4.66026	1.93166	1.56682	4.02662	1.4125	AT1G68890.1
CC.CCv1.2.scaffold17.7	protein PHYLLO, chloroplastic isoform X3	1.295	4.65684	1.50951	1.31391	4.02462	1.19726	AT1G68890.1
CC.CCv1.2.scaffold17.11	truncated transcription factor CAULIFLOWER A-like	2.21284	4.67128	3.8129	#N/A	4.04123	2.25084	AT1G26310.1
CC.CCv1.2.scaffold17.21	PLASMODESMATA CALLOSE-BINDING PROTEIN 3-like	-8.81244	-1.55895	-8.70931	-8.00836	-1.53145	-8.23266	AT1G18650.1
CC.CCv1.2.scaffold17.23	ninja-family protein AFP3-like	-1.6075	#N/A	-1.92624	-1.35201	-1.5322	-1.34293	AT1G69260.1
CC.CCv1.2.scaffold17.29	sulfate transporter 1.2-like	-3.23127	-1.56091	-3.45809	-2.30108	-1.53231	-1.98681	AT1G22150.1
CC.CCv1.2.scaffold17.34	LRR receptor-like serine/threonine-protein kinase EFR	#N/A	-1.56276	-1.84663	-2.62847	-1.5333	-2.7736	AT3G47570.1
CC.CCv1.2.scaffold17.37	putative phospholipid-transporting ATPase 9	1.06189	#N/A	#N/A	#N/A	#N/A	#N/A	AT1G68710.1
CC.CCv1.2.scaffold18.1	probable alpha,alpha-trehalose-phosphate synthase [UDP-forming] 9	#N/A	#N/A	#N/A	-1.08744	-1.56193	-1.18133	AT1G23870.1
CC.CCv1.2.scaffold18.2	NADH-cytochrome b5 reductase-like protein	-1.13188	-1.60158	-1.01691	#N/A	#N/A	#N/A	AT5G20080.1
CC.CCv1.2.scaffold18.5	chaperonin CPN60, mitochondrial-like	-2.63923	-1.6026	-2.5545	-2.31438	-1.56577	-3.17929	AT3G23990.1
CC.CCv1.2.scaffold18.7	eukaryotic translation initiation factor 3 subunit D-like	-9.90809	-1.60371	-9.67563	-9.7667	-1.56643	-9.9701	AT4G20980.4
CC.CCv1.2.scaffold18.8	eukaryotic translation initiation factor 3 subunit D-like	-12.1019	-1.60519	-10.3123	-11.263	-1.56655	-11.4625	AT4G20980.4
CC.CCv1.2.scaffold18.30	protein NSP-INTERACTING KINASE 3-like isoform X1	1.05972	#N/A	1.12464	#N/A	#N/A	#N/A	AT1G60800.1
CC.CCv1.2.scaffold18.33	4-hydroxyphenylpyruvate dioxygenase	#N/A	#N/A	-1.03725	#N/A	#N/A	#N/A	AT1G06570.1
CC.CCv1.2.scaffold19.3	PREDICTED: uncharacterized protein LOC107870388	1.17528	4.31682	1.43055	1.33446	3.76466	1.36923	AT2G41950.1
CC.CCv1.2.scaffold19.5	UPF0481 protein At3g47200-like	#N/A	4.30177	5.72731	#N/A	#N/A	#N/A	AT3G50170.1
CC.CCv1.2.scaffold19.6	PREDICTED: uncharacterized protein At4g14342	11.8287	4.29364	11.8449	11.7703	3.74267	11.9864	AT3G23325.1
CC.CCv1.2.scaffold19.9	cytochrome P450 CYP736A12-like	-2.67313	-1.66662	-2.36841	-3.47988	-1.6293	-2.67682	AT4G36220.1
CC.CCv1.2.scaffold19.15	uncharacterized protein At4g14342	6.07397	4.3189	6.47991	6.72011	3.77929	5.56132	AT4G14342.1
CC.CCv1.2.scaffold19.20	protein ASPARTIC PROTEASE IN GUARD CELL 2-like	#N/A	#N/A	#N/A	2.79559	3.77307	2.7409	AT3G20015.1
CC.CCv1.2.scaffold19.22	PREDICTED: uncharacterized protein LOC104226257	#N/A	#N/A	4.6625	#N/A	#N/A	#N/A	---NA---
CC.CCv1.2.scaffold19.24	high mobility group B protein 7-like	#N/A	#N/A	3.13448	#N/A	#N/A	#N/A	AT5G23420.1
CC.CCv1.2.scaffold19.35	pyruvate kinase, cytosolic isozyme	-1.33365	-1.6544	-1.42131	-1.27229	-1.61676	-1.23409	AT5G63680.1
CC.CCv1.2.scaffold19.36	alpha-galactosidase 1-like	#N/A	#N/A	#N/A	1.19736	3.7614	1.28713	AT5G08380.1
CC.CCv1.2.scaffold19.50	disease resistance protein RPP13-like	#N/A	#N/A	-2.31228	-1.94525	-1.62129	-2.01121	AT1G59620.1
CC.CCv1.2.scaffold19.56	probable LRR receptor-like serine/threonine-protein kinase At3g47570	2.34115	#N/A	1.73626	1.7197	3.75169	1.68992	AT3G47570.1
CC.CCv1.2.scaffold19.60	histone acetyltransferase HAC1-like isoform X1	#N/A	4.29354	#N/A	#N/A	3.739	5.29562	AT1G16710.2
CC.CCv1.2.scaffold19.71	disease resistance protein RPP13-like	-1.26457	-1.6556	-1.14407	#N/A	-1.62193	-1.0033	AT3G46530.1
CC.CCv1.2.scaffold19.75	histone acetyltransferase HAC1-like	#N/A	-1.65811	#N/A	#N/A	-1.62484	-5.31272	AT1G79000.1
CC.CCv1.2.scaffold19.77	histone acetyltransferase HAC1-like isoform X1	-5.38986	-1.66205	#N/A	#N/A	-1.62575	-5.75665	---NA---
CC.CCv1.2.scaffold19.86	PREDICTED: uncharacterized protein LOC107870444 isoform X1	-4.51236	-1.66323	#N/A	-2.82475	-1.62623	-2.76618	AT5G19970.1
CC.CCv1.2.scaffold19.93	pentatricopeptide repeat-containing protein At5g13770, chloroplastic	-1.49926	-1.66715	#N/A	#N/A	#N/A	#N/A	AT5G13770.1
CC.CCv1.2.scaffold19.102	protein indeterminate-domain 5, chloroplastic-like	#N/A	#N/A	#N/A	2.57398	#N/A	#N/A	AT2G02080.1
CC.CCv1.2.scaffold19.108	probable potassium transporter 17	-1.26839	-1.65355	-1.21002	-1.23553	#N/A	#N/A	AT2G30070.1
CC.CCv1.2.scaffold19.117	disease resistance protein RPP13-like	#N/A	#N/A	#N/A	-1.33735	#N/A	#N/A	AT3G46530.1
CC.CCv1.2.scaffold19.120	GEM-like protein 1	#N/A	#N/A	#N/A	-1.01054	-1.61472	-1.13189	AT1G28200.1
CC.CCv1.2.scaffold20.2	E3 ubiquitin-protein ligase PRT6-like isoform X1	#N/A	#N/A	-1.9317	#N/A	-1.65756	-2.9652	AT5G02310.1
CC.CCv1.2.scaffold20.10	PREDICTED: uncharacterized protein LOC107847111	#N/A	#N/A	-2.64501	-3.25335	-1.65685	-3.1638	---NA---
CC.CCv1.2.scaffold20.21	calcium-dependent protein kinase 2-like isoform X1	#N/A	4.1152	1.36544	#N/A	3.60602	1.08691	AT3G20410.1
CC.CCv1.2.scaffold20.32	glucan endo-1,3-beta-glucosidase 13-like	-2.67976	-1.71535	-2.61224	-2.78107	-1.65804	-2.18781	AT5G55180.1
CC.CCv1.2.scaffold20.37	cyclin-B2-4-like isoform X1	#N/A	4.10836	#N/A	#N/A	3.6031	3.79804	AT1G20610.1
CC.CCv1.2.scaffold21.7	PREDICTED: uncharacterized protein LOC107877980 isoform X2	#N/A	#N/A	1.34517	1.14664	3.48959	1.29768	AT4G29590.1
CC.CCv1.2.scaffold22.4	PREDICTED: ferredoxin-like	9.09412	3.79873	8.94018	8.85225	3.40922	9.07864	AT1G60950.1
CC.CCv1.2.scaffold22.5	MLO-like protein 4 isoform X1	1.30166	#N/A	#N/A	1.40165	3.40786	1.11604	AT1G11000.1
CC.CCv1.2.scaffold22.10	cyclase-associated protein 1-like	-1.20013	-1.78756	-1.12841	-1.18429	#N/A	#N/A	AT4G34490.1
CC.CCv1.2.scaffold22.11	ATP-dependent Clp protease proteolytic subunit 6, chloroplastic-like	#N/A	#N/A	1.05684	1.04241	3.4122	1.21807	AT1G11750.1
CC.CCv1.2.scaffold22.21	serine/threonine-protein kinase HT1-like	-1.54698	-1.79018	-1.79845	-1.62233	-1.74111	-1.79039	AT3G58760.1
CC.CCv1.2.scaffold22.31	probable ion channel POLLUX	#N/A	#N/A	#N/A	1.03769	#N/A	#N/A	AT5G49960.1
CC.CCv1.2.scaffold22.38	myb-related protein 308-like	-3.62286	-1.79347	-4.41407	-5.20579	-1.74584	-3.09388	AT4G38620.1
CC.CCv1.2.scaffold23.10	probable methyltransferase PMT5 isoform X2	-5.34033	-1.84865	-5.85665	-5.79532	-1.82137	-7.15079	AT2G03480.2
CC.CCv1.2.scaffold23.17	phosphoinositide phospholipase C 2-like isoform X1	-3.37944	#N/A	-3.57801	-3.34115	-1.82153	-3.44821	AT3G08510.3
CC.CCv1.2.scaffold23.27	probable inactive serine/threonine-protein kinase bub1 isoform X1	4.3358	3.6584	4.40245	3.66309	3.27427	4.24379	AT5G05510.1
CC.CCv1.2.scaffold23.32	U-box domain-containing protein 52-like	-3.85702	-1.84947	-2.75373	-2.86107	-1.8232	-3.07873	AT5G12000.1
CC.CCv1.2.scaffold24.8	chaperonin CPN60-2, mitochondrial	11.6584	3.60928	11.5575	11.5893	3.2239	11.7193	AT3G23990.1
CC.CCv1.2.scaffold24.29	linoleate 9S-lipoxygenase 5, chloroplastic-like	#N/A	#N/A	#N/A	2.97536	#N/A	#N/A	AT3G22400.1
CC.CCv1.2.scaffold25.24	PREDICTED: uncharacterized protein LOC104239484	6.28881	3.49074	5.84443	5.86159	3.15239	5.78709	---NA---
CC.CCv1.2.scaffold26.2	eukaryotic translation initiation factor 2A	-1.42278	-1.94313	-1.3989	-1.07752	-1.90453	-1.128	AT1G73180.2
CC.CCv1.2.scaffold26.27	PREDICTED: uncharacterized protein LOC107851340	-1.07613	-1.94445	-1.00378	-1.41446	-1.90465	-1.20009	AT1G16850.1
CC.CCv1.2.scaffold26.35	protein SCO1 homolog 2, mitochondrial isoform X1	1.00102	3.34743	1.03362	#N/A	#N/A	#N/A	AT4G39740.1
CC.CCv1.2.scaffold26.39	protein IQ-DOMAIN 1	-1.16566	-1.94478	-1.37176	#N/A	-1.90915	-1.24095	---NA---
CC.CCv1.2.scaffold26.41	photosynthetic NDH subunit of lumenal location 4, chloroplastic	#N/A	3.33766	1.50046	#N/A	3.08987	1.48118	AT4G39710.1
CC.CCv1.2.scaffold27.6	PREDICTED: LOW QUALITY PROTEIN: uncharacterized protein LOC107027646	-11.3267	-2.01016	-11.5008	-11.3142	-1.95293	-11.5348	AT3G23990.1
CC.CCv1.2.scaffold27.27	nardilysin-like isoform X1	#N/A	#N/A	1.59458	1.25938	#N/A	#N/A	AT1G06900.1
CC.CCv1.2.scaffold28.25	ornithine aminotransferase, mitochondrial isoform X2	-1.47951	#N/A	-1.69377	-1.07069	-1.98816	-1.34694	AT5G46180.1
CC.CCv1.2.scaffold28.26	MLO-like protein 1	#N/A	-2.07559	-2.06448	-1.98892	#N/A	#N/A	AT4G02600.2
CC.CCv1.2.scaffold28.27	MLO-like protein 1	#N/A	-2.07629	-2.17554	#N/A	#N/A	#N/A	AT4G02600.2
CC.CCv1.2.scaffold28.29	MLO-like protein 1 isoform X2	2.2717	3.03829	#N/A	3.12283	2.87203	3.39595	AT2G44110.1
CC.CCv1.2.scaffold29.3	starch-binding domain-containing protein	-1.04185	-2.09111	-1.00281	#N/A	#N/A	#N/A	AT5G01260.1
CC.CCv1.2.scaffold29.6	auxin transporter-like protein 4	#N/A	#N/A	2.49247	3.6081	#N/A	#N/A	AT2G38120.1
CC.CCv1.2.scaffold29.10	glycerol-3-phosphate 2-O-acyltransferase 6	#N/A	#N/A	#N/A	1.57359	2.85062	1.9285	AT2G38110.1
CC.CCv1.2.scaffold29.14	probable ADP-ribosylation factor GTPase-activating protein AGD5	-6.91041	-2.08704	-6.71036	-7.11458	-1.99873	-6.63514	AT5G54310.1
CC.CCv1.2.scaffold29.20	sulfoquinovosyl transferase SQD2-like	#N/A	-2.09022	#N/A	#N/A	#N/A	#N/A	AT5G01220.1
CC.CCv1.2.scaffold29.32	F-box protein At5g49610-like	2.06252	3.01071	1.66873	1.48465	#N/A	#N/A	---NA---
CC.CCv1.2.scaffold29.52	probable anion transporter 3, chloroplastic	#N/A	#N/A	#N/A	-1.3788	#N/A	#N/A	AT2G38060.1
CC.CCv1.2.scaffold29.54	50S ribosomal protein L34, chloroplastic	#N/A	-2.09355	-1.3817	-1.37833	-1.99988	-1.54574	AT1G29070.1
CC.CCv1.2.scaffold30.4	UDP-N-acetylmuramoyl-L-alanyl-D-glutamate--2,6-diaminopimelate ligase-like	7.6125	2.93365	9.54649	9.5257	2.80062	7.61302	AT1G63680.1
CC.CCv1.2.scaffold30.9	cytochrome P450 711A1	#N/A	#N/A	#N/A	1.19683	#N/A	#N/A	AT2G26170.1
CC.CCv1.2.scaffold30.10	heat shock factor protein HSF30	-1.65908	-2.15816	-2.02976	-1.86575	-2.0595	-2.37292	AT2G26150.1
CC.CCv1.2.scaffold31.8	zinc finger protein WIP3	-2.56742	-2.21755	-3.23731	-1.94243	-2.14797	-2.43121	AT1G08290.1
CC.CCv1.2.scaffold31.12	fatty acyl-CoA reductase 3-like isoform X2	#N/A	2.91379	2.87225	4.58849	#N/A	#N/A	AT4G33790.1
CC.CCv1.2.scaffold31.25	arogenate dehydratase/prephenate dehydratase 6, chloroplastic-like	#N/A	#N/A	#N/A	#N/A	-2.1248	-1.02303	AT1G08250.1
CC.CCv1.2.scaffold31.27	PREDICTED: uncharacterized protein LOC107874648	#N/A	-2.18821	-2.10469	-1.41374	-2.12628	-1.37387	AT2G27830.1
CC.CCv1.2.scaffold31.31	UDP-D-apiose/UDP-D-xylose synthase 2	#N/A	-2.19211	#N/A	#N/A	#N/A	#N/A	AT1G08200.1
CC.CCv1.2.scaffold31.34	putative phospholipid:diacylglycerol acyltransferase 2	-1.24066	#N/A	#N/A	-1.16596	-2.12827	-1.13374	AT3G44830.1
CC.CCv1.2.scaffold31.36	serine/threonine-protein kinase spk-1-like isoform X1	-1.21038	-2.20123	-1.14684	-1.03927	-2.1287	-1.23039	AT3G53030.1
CC.CCv1.2.scaffold31.38	vacuolar protein sorting-associated protein 41 homolog	#N/A	#N/A	-1.34287	-1.37634	-2.13003	-1.54528	AT1G08190.1
CC.CCv1.2.scaffold31.39	histone H2B.1-like	3.1106	2.89806	2.55163	3.25447	2.71313	2.40912	AT1G08170.1
CC.CCv1.2.scaffold31.40	PREDICTED: uncharacterized protein LOC107023879	#N/A	2.8972	1.4029	1.28643	2.71239	1.41203	AT2G30695.2
CC.CCv1.2.scaffold31.43	histone H2B.2	1.04483	#N/A	1.05099	#N/A	#N/A	#N/A	AT2G28720.1
CC.CCv1.2.scaffold31.45	serine carboxypeptidase-like	#N/A	#N/A	-1.43296	#N/A	#N/A	#N/A	AT3G45010.1
CC.CCv1.2.scaffold31.47	PREDICTED: uncharacterized protein LOC107874646	-6.7626	-2.20128	-6.93541	-5.45859	-2.13159	-7.18608	---NA---
CC.CCv1.2.scaffold31.50	zinc finger protein ZAT5-like	#N/A	#N/A	#N/A	-1.30204	#N/A	#N/A	AT5G04390.1
CC.CCv1.2.scaffold31.53	histone H2B.2	-2.24165	-2.20198	-1.9688	-2.47294	-2.13456	-2.27878	AT1G07790.1
CC.CCv1.2.scaffold31.54	histone H2B.1-like	#N/A	#N/A	2.03302	1.67197	#N/A	#N/A	AT5G59910.1
CC.CCv1.2.scaffold31.55	histone H2B.2	-12.3785	-2.20267	-11.6678	-11.7791	-2.13754	-11.6529	AT1G07790.1
CC.CCv1.2.scaffold31.57	PREDICTED: uncharacterized protein LOC107875619 isoform X3	-1.61711	-2.20362	-1.57174	-1.56944	-2.14275	-1.60186	AT5G55270.1
CC.CCv1.2.scaffold31.58	PREDICTED: uncharacterized protein LOC107875345 isoform X3	-1.27471	-2.20823	#N/A	#N/A	-2.14499	-1.06747	AT3G07210.1
CC.CCv1.2.scaffold31.59	PREDICTED: uncharacterized protein LOC107875619 isoform X2	-3.73591	-2.21121	-4.0458	-4.5264	-2.14653	-6.93272	AT4G25930.1
CC.CCv1.2.scaffold31.62	protein ENHANCED DISEASE RESISTANCE 2-like isoform X1	#N/A	#N/A	#N/A	-1.47938	-2.14764	-1.32818	AT2G28320.1
CC.CCv1.2.scaffold31.65	PREDICTED: uncharacterized protein LOC107875592	#N/A	#N/A	#N/A	#N/A	2.71051	5.4069	AT5G60700.1
CC.CCv1.2.scaffold31.67	nudix hydrolase 19, chloroplastic	-1.12934	-2.21219	-1.02553	-1.16636	#N/A	#N/A	AT5G20070.1
CC.CCv1.2.scaffold31.68	bifunctional monodehydroascorbate reductase and carbonic anhydrase nectarin-3-like	2.26218	#N/A	#N/A	1.48833	2.70424	2.40322	AT1G08080.1
CC.CCv1.2.scaffold31.76	high affinity nitrate transporter 2.4-like	#N/A	#N/A	-5.25813	#N/A	#N/A	#N/A	AT1G08090.1
CC.CCv1.2.scaffold31.81	ABC transporter F family member 1-like	-1.2672	-2.21772	-1.33788	-1.39805	-2.14884	-1.43138	AT5G60790.1
CC.CCv1.2.scaffold31.85	T-complex protein 1 subunit beta-like	-2.00617	-2.21947	-1.83849	-1.84143	-2.15015	-2.25859	AT5G20890.1
CC.CCv1.2.scaffold31.87	PREDICTED: uncharacterized protein LOC107875619 isoform X3	-2.0356	-2.22025	-2.11629	-1.9795	-2.15301	-1.73828	AT2G17690.1
CC.CCv1.2.scaffold31.89	GATA transcription factor 11-like	4.19018	#N/A	6.07645	5.62706	2.70369	3.57951	AT1G08010.2
CC.CCv1.2.scaffold31.90	auxin response factor 18-like	#N/A	#N/A	#N/A	2.05585	2.70203	1.65201	AT4G30080.1
CC.CCv1.2.scaffold31.108	probable pyridoxal 5'-phosphate synthase subunit PDX2	-1.19247	-2.18602	-1.31484	-1.61437	-2.11362	-1.24044	AT5G60540.1
CC.CCv1.2.scaffold31.121	tRNA-splicing endonuclease subunit Sen2-1-like	1.98555	2.91091	1.97017	2.36594	2.7205	1.98842	AT3G45590.2
CC.CCv1.2.scaffold31.122	PREDICTED: tetraspanin-3-like	#N/A	#N/A	#N/A	-1.01611	-2.11502	-1.02954	AT3G45600.1
CC.CCv1.2.scaffold31.124	dof zinc finger protein DOF2.1-like	-1.18237	#N/A	-1.0995	-1.55215	-2.11551	-1.26598	AT2G28510.1
CC.CCv1.2.scaffold31.131	protein NRT1/ PTR FAMILY 2.7-like	2.07971	2.91071	2.48791	2.08739	2.71939	1.32147	AT3G45650.1
CC.CCv1.2.scaffold31.147	ankyrin repeat-containing protein At5g02620	#N/A	#N/A	-1.35329	#N/A	#N/A	#N/A	AT1G07710.1
CC.CCv1.2.scaffold31.148	exocyst complex component EXO70A1-like	1.85451	#N/A	#N/A	#N/A	#N/A	#N/A	AT5G59730.2
CC.CCv1.2.scaffold31.149	dihydrofolate synthetase-like	1.12096	#N/A	#N/A	1.16866	2.71686	1.02851	AT5G41480.1
CC.CCv1.2.scaffold31.151	licodione synthase-like	2.14693	2.9019	1.77039	4.35456	2.71382	3.19357	AT5G06900.1
CC.CCv1.2.scaffold31.152	licodione synthase-like	#N/A	#N/A	#N/A	5.42044	#N/A	#N/A	AT5G06900.1
CC.CCv1.2.scaffold31.168	histone H4	#N/A	#N/A	1.97535	#N/A	#N/A	#N/A	AT5G59970.1
CC.CCv1.2.scaffold31.178	putative protease Do-like 14 isoform X1	#N/A	#N/A	#N/A	-1.00663	#N/A	#N/A	AT5G27660.1
CC.CCv1.2.scaffold31.189	E3 ubiquitin-protein ligase RNF182-like	-4.56492	-2.18751	#N/A	-3.75223	#N/A	#N/A	AT3G29270.2
CC.CCv1.2.scaffold31.206	zinc finger CCCH domain-containing protein 14-like	8.81123	2.90068	8.439	9.04265	2.71343	8.43179	AT4G23160.1
CC.CCv1.2.scaffold31.208	ARF guanine-nucleotide exchange factor GNOM-like	-4.43271	-2.18808	-2.92558	-3.43516	-2.12236	-3.10161	AT1G13980.2
CC.CCv1.2.scaffold32.2	PREDICTED: uncharacterized protein LOC102581414 isoform X1	-5.01931	-2.27523	-5.26582	#N/A	-2.1958	-4.56208	---NA---
CC.CCv1.2.scaffold32.4	probable nucleoredoxin 1	3.71162	2.83972	4.13777	6.55936	2.67055	6.71541	AT1G60420.1
CC.CCv1.2.scaffold32.7	2-methylene-furan-3-one reductase	-1.32941	-2.27542	-1.18041	#N/A	#N/A	#N/A	AT1G23740.1
CC.CCv1.2.scaffold32.8	carbonic anhydrase 2-like isoform X2	#N/A	-2.28252	#N/A	#N/A	#N/A	#N/A	AT1G70410.1
CC.CCv1.2.scaffold32.9	serine/threonine-protein kinase SRK2E-like isoform X2	1.97622	#N/A	1.68926	#N/A	#N/A	#N/A	AT3G50500.1
CC.CCv1.2.scaffold32.13	zinc transporter 4, chloroplastic	-2.08493	-2.27389	-1.89729	#N/A	#N/A	#N/A	AT1G10970.1
CC.CCv1.2.scaffold32.16	14-3-3 protein 7	1.2484	2.84159	1.05792	1.42711	#N/A	#N/A	AT1G26480.1
CC.CCv1.2.scaffold32.29	mechanosensitive ion channel protein 10 isoform X1	#N/A	#N/A	1.08791	1.13254	2.67175	1.09115	AT5G12080.3
CC.CCv1.2.scaffold32.31	kinesin-like protein NACK2	#N/A	#N/A	#N/A	-1.21258	-2.20134	-1.19005	AT3G51150.1
CC.CCv1.2.scaffold33.9	pheophytinase, chloroplastic	-1.11262	-2.32324	#N/A	#N/A	#N/A	#N/A	AT4G36530.2
CC.CCv1.2.scaffold33.12	lipid phosphate phosphatase epsilon 2, chloroplastic-like isoform X1	#N/A	#N/A	-1.2872	#N/A	-2.23169	-1.0554	AT5G66450.2
CC.CCv1.2.scaffold33.15	PREDICTED: uncharacterized protein LOC107011424 isoform X2	-9.82194	-2.31876	-9.52011	-9.78539	-2.23239	-9.78046	AT3G49800.1
CC.CCv1.2.scaffold33.28	paired amphipathic helix protein Sin3-like 1 isoform X1	-8.02837	-2.32035	-7.89204	-7.22433	-2.23303	-7.09545	AT1G70060.1
CC.CCv1.2.scaffold33.29	paired amphipathic helix protein Sin3-like 1 isoform X1	-6.69769	-2.32096	-7.21901	-5.57322	-2.23704	-6.19998	AT5G15020.2
CC.CCv1.2.scaffold33.33	delta(7)-sterol-C5(6)-desaturase 1	8.26246	2.78194	7.88019	8.00211	2.62992	8.28423	AT3G02580.1
CC.CCv1.2.scaffold33.38	3-ketoacyl-CoA synthase 6	-2.84999	-2.32135	#N/A	#N/A	#N/A	#N/A	AT1G68530.1
CC.CCv1.2.scaffold33.43	GDSL esterase/lipase At1g54790	6.10393	2.77823	5.83975	6.68096	2.62907	6.67479	AT1G54790.3
CC.CCv1.2.scaffold33.46	T-complex protein 1 subunit zeta 1	8.43104	2.77094	8.11474	8.01752	2.62591	8.3382	AT3G02530.1
CC.CCv1.2.scaffold33.48	probable RNA 3'-terminal phosphate cyclase-like protein	1.77022	2.76775	1.46995	1.92652	2.62398	1.60814	AT5G22100.1
CC.CCv1.2.scaffold33.53	ras-related protein RABF2a-like isoform X2	#N/A	-2.32223	#N/A	#N/A	#N/A	#N/A	AT5G45130.1
CC.CCv1.2.scaffold33.56	NEP1-interacting protein-like 1	1.72825	2.76293	1.08844	1.59334	2.61629	1.65567	AT4G35840.1
CC.CCv1.2.scaffold33.62	caffeoylshikimate esterase	-2.13128	-2.32244	-2.70491	-2.37143	-2.23752	-2.04626	AT5G16120.2
CC.CCv1.2.scaffold33.67	probable LRR receptor-like serine/threonine-protein kinase At3g47570	4.16301	2.76243	6.2621	3.61475	2.61269	3.03136	AT3G47580.1
CC.CCv1.2.scaffold33.68	probable LRR receptor-like serine/threonine-protein kinase At3g47570	#N/A	2.75423	5.04634	4.79609	#N/A	#N/A	AT3G47570.1
CC.CCv1.2.scaffold33.69	LRR receptor-like serine/threonine-protein kinase FLS2	#N/A	2.7538	5.74262	#N/A	2.6121	4.67747	AT5G20480.1
CC.CCv1.2.scaffold34.9	receptor protein kinase-like protein At4g34220 isoform X1	#N/A	#N/A	#N/A	#N/A	2.57946	1.05419	AT4G34220.1
CC.CCv1.2.scaffold34.17	serine hydroxymethyltransferase 3, chloroplastic-like	1.04732	2.74601	#N/A	#N/A	#N/A	#N/A	AT4G32520.2
CC.CCv1.2.scaffold34.18	PREDICTED: uncharacterized protein LOC107849719	4.91516	2.74436	#N/A	#N/A	#N/A	#N/A	AT4G00980.1
CC.CCv1.2.scaffold34.22	formin-like protein 5	#N/A	2.74166	1.11351	1.86649	2.58171	1.17081	---NA---
CC.CCv1.2.scaffold34.33	THO complex subunit 4A	-4.66704	-2.34949	-6.26009	-4.82229	-2.2567	-5.90249	AT5G59950.4
CC.CCv1.2.scaffold34.39	serine/threonine-protein kinase Aurora-2 isoform X1	#N/A	#N/A	-2.5037	#N/A	#N/A	#N/A	AT4G32830.1
CC.CCv1.2.scaffold34.41	putative F-box protein At3g25750	#N/A	2.7381	#N/A	1.64835	2.58002	1.32737	---NA---
CC.CCv1.2.scaffold35.19	protein ASPARTIC PROTEASE IN GUARD CELL 2-like	#N/A	#N/A	#N/A	-1.7106	#N/A	#N/A	AT3G20015.1
CC.CCv1.2.scaffold35.20	PREDICTED: uncharacterized protein LOC107878711	7.37655	2.68823	8.15771	5.57105	2.5264	5.34201	AT4G27350.1
CC.CCv1.2.scaffold35.21	vacuolar-processing enzyme beta-isozyme-like isoform X1	5.78199	2.68567	#N/A	5.36766	2.52495	4.6712	AT1G62710.1
CC.CCv1.2.scaffold35.34	pentatricopeptide repeat-containing protein At5g27110	1.27936	#N/A	1.38497	#N/A	#N/A	#N/A	AT5G27110.1
CC.CCv1.2.scaffold35.36	glyceraldehyde-3-phosphate dehydrogenase A, chloroplastic	3.30375	2.68539	3.93087	4.26539	2.52397	4.08166	AT3G26650.1
CC.CCv1.2.scaffold35.37	TATA-binding protein-associated factor BTAF1 isoform X1	7.68825	2.68179	7.90056	7.7567	2.52368	7.42992	AT3G54280.2
CC.CCv1.2.scaffold35.39	cytochrome P450 86B1-like	#N/A	-2.39535	-3.50435	#N/A	-2.31757	-2.26755	AT5G23190.1
CC.CCv1.2.scaffold36.32	glucan endo-1,3-beta-glucosidase-like	-5.18047	-2.42165	-4.53521	-4.53513	-2.35208	-3.73825	AT5G67460.1
CC.CCv1.2.scaffold37.11	protein PIR isoform X1	#N/A	#N/A	1.18548	#N/A	#N/A	#N/A	AT5G18410.2
CC.CCv1.2.scaffold37.12	protein PIR-like isoform X2	#N/A	#N/A	1.0628	#N/A	#N/A	#N/A	AT5G18410.3
CC.CCv1.2.scaffold37.13	protein PIR isoform X2	#N/A	#N/A	1.03068	1.04873	#N/A	#N/A	AT5G18410.2
CC.CCv1.2.scaffold37.19	E3 ubiquitin-protein ligase UPL3-like	5.31198	2.52596	5.56052	5.88837	2.42373	5.51652	AT4G38600.1
CC.CCv1.2.scaffold37.24	sucrose transport protein-like	-1.14127	-2.50718	-1.72717	-1.3637	-2.41971	-1.05195	AT1G22710.1
CC.CCv1.2.scaffold38.4	aspartate aminotransferase, mitochondrial-like isoform X1	1.05669	2.48919	#N/A	#N/A	2.37802	1.072	AT2G30970.2
CC.CCv1.2.scaffold38.9	non-specific lipid-transfer protein 2-like	-3.04276	#N/A	-3.3842	#N/A	#N/A	#N/A	AT3G51590.1
CC.CCv1.2.scaffold38.12	cationic peroxidase 1-like	#N/A	-2.57543	#N/A	#N/A	#N/A	#N/A	AT5G05340.1
CC.CCv1.2.scaffold38.14	alanine--glyoxylate aminotransferase 2 homolog 2, mitochondrial-like	#N/A	-2.58415	-1.41346	-1.13249	#N/A	#N/A	AT2G38400.1
CC.CCv1.2.scaffold38.20	probable protein phosphatase 2C 65	-2.22337	-2.58858	-2.7182	-3.05289	-2.45556	-2.55074	AT3G02750.2
CC.CCv1.2.scaffold38.24	kelch-like protein 12 isoform X2	-6.20671	-2.59183	-7.22949	-6.5204	-2.45976	-7.35942	AT5G01660.1
CC.CCv1.2.scaffold38.26	PRA1 family protein B4-like	-1.42585	-2.59323	-1.41393	-1.01117	-2.46077	-1.26267	AT2G38360.1
CC.CCv1.2.scaffold38.33	troponin T, fast skeletal muscle	-1.13665	-2.597	-1.14897	-1.28282	-2.4634	-1.06165	AT1G04850.1
CC.CCv1.2.scaffold38.37	protein trichome birefringence-like 34	#N/A	#N/A	-1.95184	#N/A	-2.471	-1.59794	AT2G38320.1
CC.CCv1.2.scaffold38.40	PREDICTED: uncharacterized protein At5g01610-like	-1.09309	-2.6	-1.20666	-1.16453	-2.47373	-1.15926	AT3G08890.2
CC.CCv1.2.scaffold38.46	WD repeat-containing protein 43 isoform X2	#N/A	-2.60115	#N/A	#N/A	#N/A	#N/A	AT5G57710.1
CC.CCv1.2.scaffold39.13	rop guanine nucleotide exchange factor 14-like	1.51729	2.443	1.29524	1.48001	2.3231	1.25309	AT1G31650.1
CC.CCv1.2.scaffold39.35	phosphatidate phosphatase PAH2-like isoform X3	-1.26992	-2.64341	-1.38148	-1.17773	-2.51441	-1.83632	AT5G42870.2
CC.CCv1.2.scaffold39.36	probable indole-3-pyruvate monooxygenase YUCCA5	-5.78757	#N/A	#N/A	#N/A	#N/A	#N/A	AT4G28720.1
CC.CCv1.2.scaffold39.37	PRA1 family protein B4-like	1.7141	2.43785	2.01856	2.11665	2.3226	1.70681	AT2G38360.1
CC.CCv1.2.scaffold40.3	glycerophosphodiester phosphodiesterase GDPDL6-like	5.94996	2.36922	6.24957	6.17459	2.26855	5.74155	AT5G58050.1
CC.CCv1.2.scaffold40.13	protein PHLOEM PROTEIN 2-LIKE A1-like	2.74802	2.37714	2.60741	3.2652	2.27358	3.21429	AT4G19850.1
CC.CCv1.2.scaffold40.21	guanylate kinase 2-like	11.3108	2.37316	11.0578	11.4684	2.27103	11.3513	AT2G41880.1
CC.CCv1.2.scaffold40.24	malonyl-CoA decarboxylase, mitochondrial isoform X1	1.11154	#N/A	#N/A	#N/A	#N/A	#N/A	AT4G04320.1
CC.CCv1.2.scaffold40.25	phosphoinositide phosphatase SAC2 isoform X3	1.01688	#N/A	#N/A	#N/A	#N/A	#N/A	AT3G14205.1
CC.CCv1.2.scaffold41.10	agamous-like MADS-box protein AGL66	#N/A	#N/A	#N/A	-5.74148	-2.69231	-3.13485	AT1G22130.1
CC.CCv1.2.scaffold41.21	PREDICTED: uncharacterized protein LOC107879840	#N/A	#N/A	-1.05636	-1.05833	-2.69286	-1.00525	AT3G06520.1
CC.CCv1.2.scaffold41.24	acylpyruvase FAHD1, mitochondrial	1.85125	2.32644	2.1249	1.83788	2.21808	1.94976	AT4G15940.1
CC.CCv1.2.scaffold41.37	agamous-like MADS-box protein AGL11 isoform X2	1.13909	2.31365	1.37569	#N/A	2.21684	1.44558	AT4G09960.1
CC.CCv1.2.scaffold41.71	probable glycosyltransferase At3g07620	-1.8165	-2.77513	-1.70261	-1.89508	-2.69322	-1.85028	AT5G19670.1
CC.CCv1.2.scaffold42.10	photosynthetic NDH subunit of lumenal location 1, chloroplastic	#N/A	#N/A	2.96603	3.18448	2.17259	3.33843	AT2G39470.2
CC.CCv1.2.scaffold42.18	putative ABC transporter C family member 15 isoform X2	#N/A	2.24824	1.83678	1.79535	#N/A	#N/A	AT3G60160.1
CC.CCv1.2.scaffold43.2	DNA-damage-repair/toleration protein DRT100-like	4.72711	2.17436	6.74094	7.90586	2.11443	7.66512	AT3G20820.1
CC.CCv1.2.scaffold43.19	PREDICTED: uncharacterized protein LOC107854038	2.78284	2.17481	3.14094	2.80811	2.11922	2.05102	AT5G12950.1
CC.CCv1.2.scaffold44.11	probable galactinol--sucrose galactosyltransferase 2	-2.30382	-2.96683	-3.09334	-2.78339	-2.90575	-2.88858	AT3G57520.3
CC.CCv1.2.scaffold44.12	probable galactinol--sucrose galactosyltransferase 2 isoform X1	-2.70701	-2.97246	-2.95834	-2.79089	-2.91141	-2.87071	AT3G57520.1
CC.CCv1.2.scaffold44.13	exocyst complex component SEC10-like	-1.12095	-2.97626	-2.39605	-1.91329	-2.91213	-1.99398	AT5G12370.2
CC.CCv1.2.scaffold44.25	PREDICTED: metacaspase-1-like	#N/A	#N/A	#N/A	-1.89267	-2.91225	-1.25582	AT1G02170.1
CC.CCv1.2.scaffold44.28	superoxide dismutase [Fe], chloroplastic isoform X1	1.02114	2.13122	1.16206	1.04556	2.08232	1.0287	AT5G51100.1
CC.CCv1.2.scaffold44.44	mediator of RNA polymerase II transcription subunit 31-like	-1.81237	-2.97838	-1.93658	-1.80868	-2.91399	-2.63688	AT5G19910.1
CC.CCv1.2.scaffold44.49	serine/arginine repetitive matrix protein 2-like isoform X1	#N/A	#N/A	1.52249	1.63293	2.08212	1.27475	AT3G14172.1
CC.CCv1.2.scaffold45.1	bidirectional sugar transporter N3-like	#N/A	-3.05327	-4.31977	#N/A	-3.00851	-2.56628	AT5G23660.1
CC.CCv1.2.scaffold45.3	splicing factor U2af large subunit B	-8.74797	-3.06668	-8.65998	-8.47811	-3.01696	-9.04839	AT4G36690.3
CC.CCv1.2.scaffold45.8	probably inactive leucine-rich repeat receptor-like protein kinase IMK2	#N/A	#N/A	-4.26626	#N/A	#N/A	#N/A	AT3G51740.1
CC.CCv1.2.scaffold45.11	PREDICTED: uncharacterized protein LOC102605878	-3.60129	-3.05687	-3.4378	-5.18381	-3.01008	-2.80373	AT3G11000.1
CC.CCv1.2.scaffold45.17	protein RETICULATA-RELATED 5, chloroplastic	1.89645	2.11236	1.35366	2.13277	2.03624	1.58964	AT2G40400.2
CC.CCv1.2.scaffold45.18	arogenate dehydrogenase 1, chloroplastic-like	-1.22345	-3.05745	-1.56204	-1.70312	-3.01032	-1.42979	AT5G34930.1
CC.CCv1.2.scaffold45.20	serine/threonine-protein kinase dst1	-7.74857	-3.06299	-7.82099	-7.90526	-3.0106	-8.05721	---NA---
CC.CCv1.2.scaffold46.3	galactose oxidase	1.276	#N/A	1.22494	1.32314	2.01178	1.19441	AT3G53950.1
CC.CCv1.2.scaffold46.7	universal stress protein A-like protein	#N/A	#N/A	#N/A	5.01579	#N/A	#N/A	AT3G53990.1
CC.CCv1.2.scaffold46.22	18.1 kDa class I heat shock protein-like	1.01494	#N/A	#N/A	#N/A	#N/A	#N/A	AT1G07400.1
CC.CCv1.2.scaffold46.28	fructose-1,6-bisphosphatase, chloroplastic-like	-1.18409	-3.11954	-1.1441	#N/A	#N/A	#N/A	AT3G54050.2
CC.CCv1.2.scaffold46.37	PREDICTED: laccase-4-like	-2.42122	#N/A	-2.70244	-2.69752	-3.06429	-1.83157	AT2G38080.1
CC.CCv1.2.scaffold46.44	lactosylceramide 4-alpha-galactosyltransferase-like	2.98556	2.08697	3.4849	#N/A	2.00608	3.10954	AT5G01250.1
CC.CCv1.2.scaffold46.50	phosphoinositide phospholipase C 2-like	#N/A	#N/A	-1.23558	-1.41874	-3.06524	-1.38803	AT3G08510.2
CC.CCv1.2.scaffold46.51	rhodanese-like domain-containing protein 10	1.82551	2.08655	2.52866	1.97629	2.00504	2.34791	AT3G08920.1
CC.CCv1.2.scaffold46.54	RNA-directed DNA polymerase from mobile element jockey-like	-1.03925	#N/A	#N/A	#N/A	#N/A	#N/A	AT3G11200.1
CC.CCv1.2.scaffold46.55	PHD finger protein ALFIN-LIKE 2-like	-1.28015	-3.12329	-1.01459	#N/A	#N/A	#N/A	AT5G05610.2
CC.CCv1.2.scaffold47.3	U5 small nuclear ribonucleoprotein 40 kDa protein-like isoform X2	-1.22588	-3.1981	-1.4597	-1.57334	-3.1621	-1.55321	AT2G43770.1
CC.CCv1.2.scaffold47.9	PREDICTED: uncharacterized protein At4g26450-like	#N/A	#N/A	-1.07366	#N/A	#N/A	#N/A	AT4G26450.1
CC.CCv1.2.scaffold47.20	ankyrin repeat-containing protein At5g02620-like	-1.1857	#N/A	-1.10163	#N/A	-3.16129	-1.16982	AT2G31820.1
CC.CCv1.2.scaffold48.21	DUF21 domain-containing protein At5g52790	-5.14783	-3.24501	-4.21323	-3.73085	-3.26068	-3.80899	AT5G52790.1
CC.CCv1.2.scaffold48.22	PREDICTED: uncharacterized protein PAM68-like	2.01315	1.95123	1.91603	2.01347	1.89354	1.84873	AT5G52780.1
CC.CCv1.2.scaffold48.24	heat shock protein 83	-4.91805	-3.2498	-4.77723	-5.36691	-3.26089	-5.45391	AT5G52640.1
CC.CCv1.2.scaffold48.56	probable membrane-associated kinase regulator 2	#N/A	#N/A	#N/A	#N/A	1.89326	1.21935	AT5G52870.1
CC.CCv1.2.scaffold48.61	F-box protein At5g52880-like	-7.2654	-3.25542	-6.42374	-5.56903	-3.26377	-5.87819	AT5G52880.1
CC.CCv1.2.scaffold48.63	S-type anion channel SLAH2-like	#N/A	#N/A	1.60826	2.52991	1.89112	1.22864	AT5G24030.1
CC.CCv1.2.scaffold48.66	protein DEFECTIVE IN MERISTEM SILENCING 3-like	-4.92309	-3.2627	-6.38958	-7.29366	-3.26873	-5.73145	AT3G49250.1
CC.CCv1.2.scaffold48.67	protein DEFECTIVE IN MERISTEM SILENCING 3-like isoform X2	-7.63743	-3.27291	-8.97349	-8.85465	-3.271	-6.46678	AT3G49250.1
CC.CCv1.2.scaffold48.75	plastidial pyruvate kinase 2	#N/A	#N/A	-1.51375	-1.1771	#N/A	#N/A	AT5G52920.1
CC.CCv1.2.scaffold48.79	retrovirus-related Pol polyprotein from transposon TNT 1-94	1.18763	#N/A	#N/A	1.33359	#N/A	#N/A	AT2G13620.1
CC.CCv1.2.scaffold48.82	ABC transporter C family member 10-like	#N/A	#N/A	#N/A	-1.62636	-3.27298	-1.13148	AT3G59140.1
CC.CCv1.2.scaffold48.87	probable inactive receptor kinase At4g23740	#N/A	#N/A	1.38855	1.58998	1.88937	1.63426	AT4G23740.1
CC.CCv1.2.scaffold48.88	myosin IB heavy chain	#N/A	#N/A	#N/A	-1.05841	#N/A	#N/A	AT5G53310.1
CC.CCv1.2.scaffold48.89	SUMO-conjugating enzyme UBC9	#N/A	-3.27761	-1.12058	#N/A	#N/A	#N/A	AT4G27960.1
CC.CCv1.2.scaffold48.90	ethylene-responsive transcription factor CRF4-like	#N/A	-3.28038	-1.67351	#N/A	#N/A	#N/A	AT4G27950.1
CC.CCv1.2.scaffold48.94	mitochondrial carrier protein MTM1 isoform X1	#N/A	#N/A	-1.0139	-1.09141	#N/A	#N/A	AT4G27940.1
CC.CCv1.2.scaffold48.100	pentatricopeptide repeat-containing protein At5g40400 isoform X1	1.17037	1.95505	1.12041	1.37046	1.89358	1.03818	AT5G40400.1
CC.CCv1.2.scaffold48.103	RNA polymerase sigma factor sigE, chloroplastic/mitochondrial	-2.47557	-3.24193	-2.25926	#N/A	#N/A	#N/A	AT5G24120.1
CC.CCv1.2.scaffold49.14	putative ABC transporter C family member 15 isoform X1	2.1477	1.94115	2.6761	2.97623	1.87938	3.35179	AT3G13080.1
CC.CCv1.2.scaffold49.15	glutathione S-transferase DHAR2-like	#N/A	-3.28981	-1.45414	#N/A	#N/A	#N/A	AT5G16710.1
CC.CCv1.2.scaffold49.19	probable carboxylesterase 11	1.20101	#N/A	#N/A	#N/A	#N/A	#N/A	AT3G27320.2
CC.CCv1.2.scaffold49.30	phosphomannomutase/phosphoglucomutase isoform X1	#N/A	#N/A	#N/A	-4.15002	#N/A	#N/A	AT1G70820.1
CC.CCv1.2.scaffold50.1	tropinone reductase homolog	6.52927	1.894	7.2562	#N/A	1.82414	6.75776	AT1G07440.2
CC.CCv1.2.scaffold50.9	ribulose bisphosphate carboxylase/oxygenase activase 1, chloroplastic isoform X2	-3.11174	-3.4134	-2.93217	-2.5681	-3.34238	-2.42807	AT2G39730.2
CC.CCv1.2.scaffold50.11	F-box protein CPR30-like	#N/A	-3.3973	#N/A	#N/A	#N/A	#N/A	AT4G12560.2
CC.CCv1.2.scaffold50.28	ribonuclease P protein subunit p29	5.74746	1.89184	4.76475	4.99059	#N/A	#N/A	AT2G43190.1
CC.CCv1.2.scaffold50.32	PREDICTED: uncharacterized protein LOC107854388	-1.01485	-3.40184	#N/A	#N/A	#N/A	#N/A	AT4G09620.1
CC.CCv1.2.scaffold50.35	protein BPS1, chloroplastic-like	1.56906	#N/A	#N/A	#N/A	#N/A	#N/A	---NA---
CC.CCv1.2.scaffold50.48	cyclin-A1-4 isoform X2	3.53278	1.88984	3.13368	3.77778	1.8228	3.66731	AT1G44110.1
CC.CCv1.2.scaffold50.52	amino acid permease 3-like	#N/A	#N/A	1.59447	1.77032	#N/A	#N/A	AT1G77380.1
CC.CCv1.2.scaffold50.56	probable receptor-like protein kinase At1g11050	4.99034	#N/A	3.78801	#N/A	1.82162	5.79501	AT1G11050.1
CC.CCv1.2.scaffold50.65	pentatricopeptide repeat-containing protein At1g31430	1.07748	1.88913	1.44281	#N/A	#N/A	#N/A	AT1G31430.1
CC.CCv1.2.scaffold50.68	leucine-rich repeat receptor-like tyrosine-protein kinase PXC3	#N/A	#N/A	-5.13403	#N/A	#N/A	#N/A	AT1G34420.1
CC.CCv1.2.scaffold50.69	leucine-rich repeat receptor-like tyrosine-protein kinase PXC3	#N/A	-3.40221	-5.36318	#N/A	#N/A	#N/A	AT1G34420.1
CC.CCv1.2.scaffold51.5	alpha-1,4 glucan phosphorylase L-1 isozyme, chloroplastic/amyloplastic isoform X2	#N/A	#N/A	1.00391	#N/A	#N/A	#N/A	AT3G29320.1
CC.CCv1.2.scaffold51.11	PREDICTED: uncharacterized protein LOC107879205	-1.2038	#N/A	-1.31632	#N/A	-3.38328	-1.52889	---NA---
CC.CCv1.2.scaffold52.1	PREDICTED: uncharacterized protein LOC107841573	-5.10432	-3.52704	#N/A	#N/A	-3.43745	-5.82505	---NA---
CC.CCv1.2.scaffold52.2	monofunctional riboflavin biosynthesis protein RIBA 3, chloroplastic isoform X1	-1.81894	-3.52913	-1.34772	-1.50215	-3.43945	-1.25972	AT5G59750.1
CC.CCv1.2.scaffold52.6	aquaporin TIP1-3-like	#N/A	#N/A	2.03907	2.83758	1.77974	1.84595	AT4G01470.1
CC.CCv1.2.scaffold52.7	very-long-chain (3R)-3-hydroxyacyl-CoA dehydratase 2 isoform X1	#N/A	#N/A	1.13987	#N/A	1.77857	1.22256	AT5G59770.1
CC.CCv1.2.scaffold53.3	CBL-interacting serine/threonine-protein kinase 3-like	-10.2294	-3.67323	-10.2519	-10.0123	-3.54636	-10.3382	AT5G21326.1
CC.CCv1.2.scaffold53.4	PREDICTED: uncharacterized protein LOC107872417	#N/A	-3.68219	-3.37802	#N/A	#N/A	#N/A	AT1G70420.1
CC.CCv1.2.scaffold53.24	PREDICTED: uncharacterized protein At1g04910 isoform X3	#N/A	#N/A	1.24778	#N/A	#N/A	#N/A	AT1G35510.1
CC.CCv1.2.scaffold54.14	PREDICTED: uncharacterized protein LOC107865470	10.3448	1.79845	10.5348	9.64617	1.71455	9.75558	---NA---
CC.CCv1.2.scaffold54.27	cytochrome P450 71A1-like	-4.63598	-3.69846	-5.15084	-5.0291	-3.56996	-3.8074	AT3G26210.1
CC.CCv1.2.scaffold54.34	glutamate dehydrogenase A-like	#N/A	#N/A	#N/A	-1.07495	#N/A	#N/A	AT5G07440.2
CC.CCv1.2.scaffold54.52	PREDICTED: uncharacterized protein LOC107872086	-3.66313	#N/A	#N/A	#N/A	#N/A	#N/A	AT3G56360.1
CC.CCv1.2.scaffold54.59	CBL-interacting protein kinase 18-like	-4.7412	-3.70407	-4.97937	-4.73871	-3.57088	-4.43421	AT5G58380.1
CC.CCv1.2.scaffold54.61	peroxidase P7-like	#N/A	#N/A	-2.66447	#N/A	#N/A	#N/A	AT5G05340.1
CC.CCv1.2.scaffold54.77	PREDICTED: uncharacterized protein LOC102580045	1.20755	#N/A	1.03071	2.85937	1.71356	3.04122	AT2G40390.1
CC.CCv1.2.scaffold54.82	PREDICTED: laccase-12-like	#N/A	#N/A	#N/A	#N/A	-3.57197	-3.38938	AT5G05390.1
CC.CCv1.2.scaffold55.1	cucumber peeling cupredoxin-like	#N/A	#N/A	-1.19868	#N/A	#N/A	#N/A	AT5G20230.1
CC.CCv1.2.scaffold55.3	nuclear pore complex protein NUP155-like	#N/A	#N/A	-1.01053	#N/A	#N/A	#N/A	AT1G14850.1
CC.CCv1.2.scaffold55.18	non-symbiotic hemoglobin class 1	#N/A	1.76121	#N/A	#N/A	1.69356	2.60351	AT2G16060.1
CC.CCv1.2.scaffold55.22	probable inactive nicotinamidase At3g16190	5.341	#N/A	#N/A	#N/A	#N/A	#N/A	AT3G16190.1
CC.CCv1.2.scaffold55.26	type-2 histone deacetylase 2-like	#N/A	#N/A	-5.16063	#N/A	-3.71318	-3.95251	---NA---
CC.CCv1.2.scaffold55.27	uncharacterized protein LOC101249561	-1.33178	-3.78047	-1.28442	-1.89174	-3.71756	-1.46393	AT1G52565.1
CC.CCv1.2.scaffold55.34	putative receptor protein kinase ZmPK1	4.91618	1.75981	6.18049	4.81933	1.6929	5.17534	AT4G00340.1
CC.CCv1.2.scaffold55.35	PREDICTED: uncharacterized protein LOC107879426	-5.87047	-3.78205	-5.81538	-4.94687	-3.72062	-5.21814	---NA---
CC.CCv1.2.scaffold55.45	RNA-binding KH domain-containing protein PEPPER-like	#N/A	#N/A	-1.24812	#N/A	#N/A	#N/A	AT4G26000.1
CC.CCv1.2.scaffold56.4	serine/threonine-protein kinase prpf4B-like isoform X2	-8.11579	-3.96881	-7.55595	-7.63339	-3.87364	-7.78821	AT3G25840.2
CC.CCv1.2.scaffold56.5	serine/threonine-protein kinase prpf4B isoform X2	-7.00019	-3.96892	-7.0011	-7.09071	-3.87464	-6.90105	AT3G25840.2
CC.CCv1.2.scaffold56.6	serine/threonine-protein kinase prpf4B-like isoform X2	-8.51139	-3.97083	-8.46009	-8.35902	-3.88413	-8.48199	AT3G25840.1
CC.CCv1.2.scaffold56.7	PREDICTED: uncharacterized protein LOC107863941	-6.19199	-3.97149	-5.80123	-5.86441	-3.88779	-6.50752	---NA---
CC.CCv1.2.scaffold56.8	serine/threonine-protein kinase prpf4B-like isoform X1	-7.81023	-3.97533	-7.37934	-7.89113	-3.89279	-7.9432	---NA---
CC.CCv1.2.scaffold56.11	DNA polymerase delta subunit 4-like	5.31812	1.72517	7.3593	4.78705	1.66818	2.79226	AT1G09815.1
CC.CCv1.2.scaffold56.15	superoxide dismutase [Fe], chloroplastic	1.35291	1.72237	1.90026	2.26781	1.66731	2.42447	AT5G51100.1
CC.CCv1.2.scaffold56.44	probable pectin methyltransferase QUA2	1.49688	1.71858	1.34712	1.23636	1.66681	1.19902	AT1G78240.2
CC.CCv1.2.scaffold57.2	cytochrome P450 93A2-like	3.90984	1.69633	4.75532	3.62158	1.64083	3.42606	AT5G06900.1
CC.CCv1.2.scaffold57.3	protein SPIRAL1-like 1	-2.13798	-4.05112	-2.66717	-2.18381	-3.96148	-2.19048	AT1G26355.1
CC.CCv1.2.scaffold57.5	exosome complex component MTR3	-1.38712	-4.05115	#N/A	#N/A	#N/A	#N/A	AT4G27490.1
CC.CCv1.2.scaffold57.8	ureide permease 1-like isoform X3	1.46644	1.69626	1.30483	1.20571	#N/A	#N/A	AT2G03520.1
CC.CCv1.2.scaffold57.9	ureide permease 1-like isoform X3	1.59093	1.69506	1.89091	1.43612	#N/A	#N/A	AT2G03530.2
CC.CCv1.2.scaffold57.10	rhodanese-like domain-containing protein 11, chloroplastic	#N/A	#N/A	1.03576	1.13396	1.64201	1.35859	AT4G24750.1
CC.CCv1.2.scaffold57.25	PLASMODESMATA CALLOSE-BINDING PROTEIN 1-like	#N/A	#N/A	1.25951	1.15747	1.64027	1.19103	AT1G18650.1
CC.CCv1.2.scaffold58.4	heat shock 70 kDa protein 15-like	-1.18452	-4.08895	#N/A	-1.13263	-4.00828	-1.19874	AT1G79920.1
CC.CCv1.2.scaffold58.13	probable sulfate transporter 3.4	1.45819	1.6784	#N/A	1.96881	1.63105	1.06389	AT3G15990.1
CC.CCv1.2.scaffold58.14	probable sulfate transporter 3.4	#N/A	1.67668	#N/A	2.44869	1.63098	1.02611	AT3G15990.1
CC.CCv1.2.scaffold58.16	beta-galactosidase precursor	#N/A	#N/A	1.09387	1.08861	1.62762	1.031	AT3G13750.1
CC.CCv1.2.scaffold58.19	protein ROOT HAIR DEFECTIVE 3-like isoform X2	#N/A	#N/A	#N/A	5.55199	1.62541	5.34258	AT3G13870.1
CC.CCv1.2.scaffold58.20	probable phospholipid-transporting ATPase 4	2.92461	1.6762	4.62148	4.25881	1.62536	4.60398	AT1G17500.1
CC.CCv1.2.scaffold58.34	transcription factor TGA7-like	1.21552	#N/A	#N/A	#N/A	#N/A	#N/A	AT1G77920.1
CC.CCv1.2.scaffold59.7	squamosa promoter-binding-like protein 9	#N/A	#N/A	#N/A	1.23277	1.60663	1.18774	AT2G42200.1
CC.CCv1.2.scaffold60.3	UDP-galactose transporter 2 isoform X2	#N/A	#N/A	-1.01925	-1.06316	#N/A	#N/A	AT4G09810.1
CC.CCv1.2.scaffold60.6	ABC transporter C family member 10-like	1.20763	1.62629	1.02977	#N/A	#N/A	#N/A	AT3G59140.1
CC.CCv1.2.scaffold60.17	60S ribosomal protein L22-2-like isoform X2	-3.05032	-4.37393	-2.35657	-3.60204	-4.19019	-2.87777	---NA---
CC.CCv1.2.scaffold60.25	ethylene-responsive transcription factor ABR1-like	#N/A	1.62923	#N/A	#N/A	#N/A	#N/A	AT5G64750.1
CC.CCv1.2.scaffold60.30	ribonucleoside-diphosphate reductase large subunit	1.30476	1.62764	1.40147	1.23864	1.58243	1.01114	AT2G21790.1
CC.CCv1.2.scaffold60.37	beta-galactosidase 13-like	9.70921	1.62693	10.5368	10.8327	1.57703	8.56704	AT2G16730.1
CC.CCv1.2.scaffold60.42	ethylene-responsive transcription factor ERF109-like	8.06366	1.62647	6.84225	6.82244	1.57644	6.75781	AT4G34410.1
CC.CCv1.2.scaffold61.2	5-formyltetrahydrofolate cyclo-ligase-like protein COG0212 isoform X1	#N/A	#N/A	#N/A	1.11554	#N/A	#N/A	AT1G76730.1
CC.CCv1.2.scaffold61.9	titin homolog isoform X4	#N/A	#N/A	2.52144	#N/A	#N/A	#N/A	AT1G76740.1
CC.CCv1.2.scaffold61.15	stress protein DDR48-like	-1.05008	-4.47593	-1.35985	-1.53876	-4.34755	-1.17633	---NA---
CC.CCv1.2.scaffold61.17	abscisic stress-ripening protein 1-like	1.48344	1.58497	1.76032	1.55731	#N/A	#N/A	---NA---
CC.CCv1.2.scaffold61.20	protein SET DOMAIN GROUP 41	1.69899	1.5847	1.4612	1.40228	1.55961	1.32482	AT1G43245.1
CC.CCv1.2.scaffold61.21	protein phosphatase 2C 29	#N/A	#N/A	1.70167	#N/A	#N/A	#N/A	AT2G35350.1
CC.CCv1.2.scaffold61.43	PREDICTED: uncharacterized protein LOC107839876	1.64844	#N/A	#N/A	#N/A	#N/A	#N/A	AT1G18740.1
CC.CCv1.2.scaffold61.58	fructose-1,6-bisphosphatase, cytosolic	#N/A	#N/A	-1.39472	#N/A	#N/A	#N/A	AT1G43670.1
CC.CCv1.2.scaffold61.61	PREDICTED: actin-53	#N/A	-4.49208	#N/A	#N/A	-4.37572	-4.9868	AT5G09810.1
CC.CCv1.2.scaffold61.90	glucose-6-phosphate isomerase 1, chloroplastic	#N/A	#N/A	#N/A	-1.50614	#N/A	#N/A	AT4G24620.2
CC.CCv1.2.scaffold61.92	vacuolar iron transporter homolog 1-like	#N/A	#N/A	#N/A	-1.4645	#N/A	#N/A	AT3G43660.1
CC.CCv1.2.scaffold62.11	alpha-glucan water dikinase, chloroplastic-like	-5.00168	#N/A	#N/A	#N/A	#N/A	#N/A	---NA---
CC.CCv1.2.scaffold62.15	serine carboxypeptidase-like 27	-7.34169	-4.51797	-7.35993	-7.57668	-4.42805	-6.36955	AT3G07990.1
CC.CCv1.2.scaffold62.18	serine/threonine-protein kinase CDL1-like	#N/A	#N/A	#N/A	1.87812	#N/A	#N/A	AT5G37790.1
CC.CCv1.2.scaffold62.23	protein C2-DOMAIN ABA-RELATED 2-like	1.2093	1.56316	1.0843	#N/A	#N/A	#N/A	AT5G37740.1
CC.CCv1.2.scaffold62.29	pentatricopeptide repeat-containing protein At1g09900-like isoform X1	#N/A	-4.51957	#N/A	#N/A	#N/A	#N/A	AT1G09900.1
CC.CCv1.2.scaffold63.4	protein CHROMATIN REMODELING 25-like	#N/A	#N/A	#N/A	#N/A	-4.49733	-1.13418	AT3G19210.1
CC.CCv1.2.scaffold63.7	protein METHYLENE BLUE SENSITIVITY 1	#N/A	#N/A	-1.1135	-1.08227	#N/A	#N/A	AT3G02790.1
CC.CCv1.2.scaffold63.16	acyl-coenzyme A oxidase 2, peroxisomal	-4.42737	#N/A	-5.76249	#N/A	#N/A	#N/A	AT5G65110.1
CC.CCv1.2.scaffold63.25	probable trehalose-phosphate phosphatase J	#N/A	1.53744	#N/A	#N/A	1.51813	1.77974	AT5G65140.1
CC.CCv1.2.scaffold63.28	LEAF RUST 10 DISEASE-RESISTANCE LOCUS RECEPTOR-LIKE PROTEIN KINASE-like 1.1 isoform X1	#N/A	-4.57029	-3.1378	-2.32892	-4.49628	-1.54891	AT1G25390.1
CC.CCv1.2.scaffold63.31	receptor-like protein kinase FERONIA	-1.73147	-4.57465	-2.42219	-2.29375	#N/A	#N/A	AT3G51550.1
CC.CCv1.2.scaffold64.9	lecithin-cholesterol acyltransferase-like 1	#N/A	1.51621	5.28323	5.0341	1.48994	5.75254	AT1G27480.1
CC.CCv1.2.scaffold64.17	serine carboxypeptidase-like 13	#N/A	#N/A	-2.99309	-3.40707	#N/A	#N/A	AT3G12203.1
CC.CCv1.2.scaffold64.28	yrdC domain-containing protein, mitochondrial isoform X2	-5.67342	-4.62066	-6.31123	-5.65115	-4.53228	-6.89769	AT5G60590.2
CC.CCv1.2.scaffold64.29	cathepsin B-like	-6.81377	-4.62107	-6.97458	-6.69688	-4.54361	-6.63425	AT1G02305.1
CC.CCv1.2.scaffold64.40	ubiquitin-like-specific protease ESD4 isoform X1	-7.28579	-4.62451	-7.71994	-9.11638	-4.54681	-9.0976	AT3G06910.1
CC.CCv1.2.scaffold64.43	CBL-interacting serine/threonine-protein kinase 9	#N/A	1.51981	#N/A	#N/A	#N/A	#N/A	AT1G01140.1
CC.CCv1.2.scaffold65.3	PREDICTED: uncharacterized protein LOC107877440	#N/A	#N/A	#N/A	#N/A	1.47077	1.19893	AT4G03420.1
CC.CCv1.2.scaffold65.5	PREDICTED: uncharacterized protein LOC107763934	8.35574	1.49259	8.16337	8.27962	1.4682	8.17168	AT4G01210.1
CC.CCv1.2.scaffold65.8	dirigent protein 22-like	#N/A	1.49024	2.95337	3.25031	1.46817	2.7005	AT1G58170.1
CC.CCv1.2.scaffold65.14	serine/threonine-protein phosphatase PP2A catalytic subunit isoform X1	-6.82157	-4.75206	-7.19687	-6.99141	-4.68882	-6.8793	AT3G58500.1
CC.CCv1.2.scaffold65.16	putative late blight resistance protein homolog R1A-3 isoform X1	-1.50588	-4.75555	-1.70163	-1.83002	-4.71139	-1.46785	AT5G33393.1
CC.CCv1.2.scaffold65.17	F-box/kelch-repeat protein At1g55270-like	-1.36795	-4.76222	-1.27667	-1.18555	-4.71162	-1.29679	AT1G55270.1
CC.CCv1.2.scaffold65.19	28S ribosomal protein S29, mitochondrial	#N/A	#N/A	#N/A	#N/A	-4.72201	-2.02903	AT4G35920.2
CC.CCv1.2.scaffold65.20	lysine-specific demethylase JMJ25-like	#N/A	-4.76474	-4.84893	-4.08999	#N/A	#N/A	---NA---
CC.CCv1.2.scaffold66.23	agamous-like MADS-box protein AGL12 isoform X1	1.07387	1.46883	1.5686	2.55358	#N/A	#N/A	AT1G71692.1
CC.CCv1.2.scaffold67.13	ankyrin repeat, PH and SEC7 domain containing protein secG-like	3.05927	1.44954	1.86547	2.24698	1.41218	2.93634	---NA---
CC.CCv1.2.scaffold67.14	ACT domain-containing protein ACR3 isoform X1	#N/A	#N/A	1.56559	#N/A	#N/A	#N/A	AT1G76990.5
CC.CCv1.2.scaffold67.15	senescence-specific cysteine protease SAG39-like	1.92092	#N/A	#N/A	#N/A	#N/A	#N/A	AT2G27420.1
CC.CCv1.2.scaffold67.18	rop guanine nucleotide exchange factor 14-like	6.28225	1.4491	5.00283	7.0889	1.41203	7.22927	AT1G31650.1
CC.CCv1.2.scaffold67.21	cytochrome P450 734A1-like	#N/A	#N/A	-1.22654	#N/A	#N/A	#N/A	AT1G75130.1
CC.CCv1.2.scaffold67.27	probably inactive leucine-rich repeat receptor-like protein kinase IMK2	#N/A	#N/A	3.98586	#N/A	1.40703	3.38942	AT3G17640.1
CC.CCv1.2.scaffold67.30	probable LRR receptor-like serine/threonine-protein kinase At1g56130 isoform X1	10.8464	1.44879	10.8615	10.6664	1.40689	10.6327	AT1G56145.2
CC.CCv1.2.scaffold67.40	transmembrane protein 56-like	2.364	1.44861	2.19006	2.67036	1.40652	2.4806	AT4G19645.2
CC.CCv1.2.scaffold67.41	VAN3-binding protein-like	1.90392	1.44673	1.82023	1.92488	1.40569	1.79345	AT3G22810.1
CC.CCv1.2.scaffold68.19	PREDICTED: uncharacterized protein LOC107839250	6.4493	1.43535	6.89139	6.39337	1.37809	6.9522	AT4G01210.1
CC.CCv1.2.scaffold68.20	PREDICTED: uncharacterized protein LOC107839250	6.20691	1.43373	6.2212	6.01291	1.37694	6.46455	AT4G01210.1
CC.CCv1.2.scaffold68.22	trehalose-phosphate phosphatase A-like isoform X1	#N/A	#N/A	1.71086	1.18433	1.37598	1.24296	AT5G51460.2
CC.CCv1.2.scaffold68.24	acid beta-fructofuranosidase AIV-18	#N/A	#N/A	1.50549	1.50764	1.37071	1.17922	AT1G62660.1
CC.CCv1.2.scaffold68.27	PREDICTED: uncharacterized protein LOC107059644	7.06485	1.43329	5.95938	5.84726	1.37012	7.00893	---NA---
CC.CCv1.2.scaffold68.37	endoglucanase 8-like	9.59517	1.43259	7.78619	5.4061	1.36951	5.56305	AT1G23210.1
CC.CCv1.2.scaffold68.47	serine/threonine-protein kinase AFC2 isoform X2	-1.21351	-4.99879	-1.58208	-1.31871	-4.95426	-1.44037	AT4G24740.2
CC.CCv1.2.scaffold68.48	ubiquinol-cytochrome c reductase complex 6.7 kDa protein	-1.94407	-5.01267	-1.72926	-2.00949	-4.96493	-1.81527	---NA---
CC.CCv1.2.scaffold68.49	21 kDa protein-like	#N/A	#N/A	#N/A	#N/A	1.36923	4.92497	AT5G62360.1
CC.CCv1.2.scaffold69.18	putative late blight resistance protein homolog R1A-4	-1.24295	#N/A	-1.49649	-1.53585	-5.07947	-2.1287	AT3G46530.1
CC.CCv1.2.scaffold69.20	ATP-citrate synthase alpha chain protein 2	#N/A	#N/A	2.50936	2.06943	1.33844	2.24135	AT1G60810.1
CC.CCv1.2.scaffold70.2	PREDICTED: uncharacterized protein sll1770	-1.09299	#N/A	-1.05187	#N/A	#N/A	#N/A	AT5G64940.2
CC.CCv1.2.scaffold70.23	nuclear transcription factor Y subunit B-3-like	#N/A	#N/A	2.08179	2.0055	#N/A	#N/A	AT4G14540.1
CC.CCv1.2.scaffold70.32	alanine--glyoxylate aminotransferase 2 homolog 1, mitochondrial	#N/A	#N/A	1.01697	#N/A	1.31096	1.0498	AT4G39660.1
CC.CCv1.2.scaffold71.2	PREDICTED: uncharacterized protein LOC107848195	-7.66913	-5.50993	-7.58212	-7.26344	-5.59902	-7.82565	AT2G01050.1
CC.CCv1.2.scaffold71.11	two-component response regulator ARR5-like	-1.68803	-5.50807	#N/A	#N/A	-5.595	-1.90465	AT1G10470.1
CC.CCv1.2.scaffold71.16	PREDICTED: uncharacterized protein LOC107847111	6.78282	1.36786	7.1277	6.95313	1.29371	7.14645	---NA---
CC.CCv1.2.scaffold71.18	pentatricopeptide repeat-containing protein At1g62260, mitochondrial	1.947	1.3667	1.89783	1.69916	1.29147	1.63919	AT1G62260.1
CC.CCv1.2.scaffold71.25	protein WVD2-like 7	1.06329	#N/A	1.12688	1.27527	1.29145	1.00743	AT1G24160.2
CC.CCv1.2.scaffold71.50	CLAVATA3/ESR (CLE)-related protein 25	2.36725	1.36658	#N/A	2.06373	#N/A	#N/A	AT3G28455.1
CC.CCv1.2.scaffold71.59	PREDICTED: uncharacterized protein LOC107847817	#N/A	#N/A	1.26305	1.45878	1.29036	1.29147	AT1G59650.1
CC.CCv1.2.scaffold71.60	probable leucine-rich repeat receptor-like protein kinase At1g35710	2.21295	#N/A	#N/A	2.28153	1.28872	2.46519	AT5G23400.1
CC.CCv1.2.scaffold71.69	HIPL1 protein-like	1.2448	1.36572	1.19585	#N/A	1.28827	1.0557	AT1G74790.1
CC.CCv1.2.scaffold72.7	zinc transporter 5-like	-4.07489	#N/A	#N/A	-2.88199	-5.67839	-1.8443	AT1G05300.1
CC.CCv1.2.scaffold72.23	acetyl-CoA carboxylase 1	-3.39484	-5.56478	-4.9617	-3.82142	-5.67393	-4.15472	AT1G36160.2
CC.CCv1.2.scaffold72.30	uncharacterized protein LOC110864597 isoform X2	#N/A	#N/A	#N/A	#N/A	-5.67674	-5.23378	AT2G13370.1
CC.CCv1.2.scaffold72.36	zeatin O-xylosyltransferase-like	#N/A	#N/A	3.63315	#N/A	#N/A	#N/A	AT5G26310.1
CC.CCv1.2.scaffold73.6	rhodanese-like domain-containing protein 9, chloroplastic	1.16217	1.32712	1.67952	1.61772	1.26173	1.59179	AT2G42220.1
CC.CCv1.2.scaffold73.22	heat shock cognate protein 80-like	3.31635	1.33023	3.95776	3.89289	1.26201	2.52937	AT5G56030.2
CC.CCv1.2.scaffold73.24	36.4 kDa proline-rich protein	3.33238	1.32952	4.91594	6.61727	1.26184	3.6679	AT1G79480.2
CC.CCv1.2.scaffold74.8	mannosyl-oligosaccharide glucosidase GCS1-like	-1.22865	#N/A	#N/A	#N/A	-5.88709	-1.22638	AT1G67490.2
CC.CCv1.2.scaffold74.12	60S ribosomal export protein NMD3-like	9.09899	1.30658	9.29435	8.79045	1.24403	8.90838	AT2G03820.1
CC.CCv1.2.scaffold74.19	transmembrane protein 136-like	#N/A	#N/A	#N/A	4.81399	#N/A	#N/A	AT5G14280.1
CC.CCv1.2.scaffold74.25	probable WRKY transcription factor 75	5.14231	1.30514	4.77115	5.4343	1.24296	5.70796	AT5G13080.1
CC.CCv1.2.scaffold75.2	sodium channel modifier 1-like isoform X1	#N/A	-5.90202	-1.60557	-1.55293	-5.92014	-1.22794	---NA---
CC.CCv1.2.scaffold75.6	heparan-alpha-glucosaminide N-acetyltransferase-like isoform X1	-6.94696	-5.90707	#N/A	#N/A	-5.93042	-5.4883	AT5G47900.2
CC.CCv1.2.scaffold75.29	DTW domain-containing protein 2	#N/A	#N/A	#N/A	-1.00072	-5.9213	-1.01526	AT2G41750.1
CC.CCv1.2.scaffold76.13	PREDICTED: uncharacterized protein LOC107842492 isoform X1	#N/A	#N/A	#N/A	1.11316	#N/A	#N/A	---NA---
CC.CCv1.2.scaffold76.24	pentatricopeptide repeat-containing protein At1g53600, mitochondrial	#N/A	1.28207	#N/A	#N/A	#N/A	#N/A	AT1G53600.1
CC.CCv1.2.scaffold76.28	persulfide dioxygenase ETHE1 homolog, mitochondrial-like	#N/A	#N/A	-1.24348	-1.25316	-6.00036	-1.08986	AT1G53580.1
CC.CCv1.2.scaffold76.30	chlorophyll a-b binding protein 13, chloroplastic	-2.02987	-5.97223	-1.14667	-1.10134	-6.01577	-1.00878	AT5G54270.1
CC.CCv1.2.scaffold76.31	histone H2B.2-like	#N/A	#N/A	2.66303	#N/A	1.22749	1.99309	AT1G07790.1
CC.CCv1.2.scaffold76.37	PAP-specific phosphatase HAL2-like	1.53374	1.28031	1.93058	1.81846	1.22617	1.51331	AT5G54390.1
CC.CCv1.2.scaffold76.46	VAN3-binding protein	#N/A	#N/A	1.90242	3.00455	1.22477	2.20115	AT3G63300.1
CC.CCv1.2.scaffold77.3	lysine histidine transporter 1-like	#N/A	#N/A	2.25665	#N/A	#N/A	#N/A	AT5G40780.2
CC.CCv1.2.scaffold77.4	DEAD-box ATP-dependent RNA helicase 10	1.59582	1.27781	1.19655	1.32572	#N/A	#N/A	AT5G60990.1
CC.CCv1.2.scaffold77.5	UDP-N-acetylglucosamine transferase subunit ALG14 homolog	2.11445	#N/A	1.32966	1.20602	#N/A	#N/A	AT4G18230.1
CC.CCv1.2.scaffold77.7	DUF21 domain-containing protein At4g14240-like	#N/A	#N/A	3.97251	#N/A	1.22119	5.31632	AT4G14240.1
CC.CCv1.2.scaffold77.12	filament-like plant protein 3 isoform X6	#N/A	#N/A	1.76316	#N/A	#N/A	#N/A	---NA---
CC.CCv1.2.scaffold78.3	CRS2-associated factor 1, chloroplastic	2.71487	1.26002	2.09392	1.89884	1.20672	1.97529	---NA---
CC.CCv1.2.scaffold78.6	PREDICTED: uncharacterized protein LOC107865752	5.43664	1.25889	5.74462	#N/A	#N/A	#N/A	AT2G01050.1
CC.CCv1.2.scaffold78.16	probable hexokinase-like 2 protein	1.61394	1.26173	1.45472	1.49437	1.20678	1.07787	AT4G37840.1
CC.CCv1.2.scaffold79.10	F-box/kelch-repeat protein At1g67480	1.00847	#N/A	#N/A	#N/A	#N/A	#N/A	AT1G67480.2
CC.CCv1.2.scaffold79.27	pentatricopeptide repeat-containing protein At3g49740	#N/A	#N/A	1.03108	#N/A	#N/A	#N/A	AT3G49740.1
CC.CCv1.2.scaffold80.8	PREDICTED: uncharacterized protein LOC107848549	-1.76262	-6.58307	-1.74361	-2.28693	-6.45123	-1.99175	AT5G12460.1
CC.CCv1.2.scaffold80.15	PREDICTED: uncharacterized protein LOC107852454 isoform X1	#N/A	#N/A	#N/A	#N/A	1.18754	6.19987	AT5G12460.1
CC.CCv1.2.scaffold80.20	sorbitol dehydrogenase isoform X1	-7.97071	-6.58194	-7.23994	-6.70339	-6.45108	-6.80945	AT5G51970.2
CC.CCv1.2.scaffold81.1	PREDICTED: uncharacterized protein LOC107850310	1.26629	1.22866	#N/A	1.10625	1.17715	1.13161	AT3G04310.1
CC.CCv1.2.scaffold81.7	ammonium transporter 1 member 2	#N/A	#N/A	#N/A	#N/A	1.17542	5.55176	AT1G64780.1
CC.CCv1.2.scaffold81.12	F-box protein PP2-B10-like	-1.09829	-6.71576	#N/A	#N/A	-6.60342	-1.1904	AT2G02240.1
CC.CCv1.2.scaffold81.15	PREDICTED: uncharacterized protein LOC107850579 isoform X2	#N/A	1.228	#N/A	#N/A	#N/A	#N/A	AT3G18780.1
CC.CCv1.2.scaffold81.18	protein LUTEIN DEFICIENT 5, chloroplastic	#N/A	#N/A	1.27718	1.36485	1.17705	1.52435	AT1G31800.1
CC.CCv1.2.scaffold81.24	cation/H(+) antiporter 15-like	1.85204	1.22704	1.23118	1.73207	1.17616	1.43864	AT2G13620.1
CC.CCv1.2.scaffold81.25	cation/H(+) antiporter 15-like	2.70224	1.2267	2.81967	3.4703	1.17597	2.4107	AT2G13620.1
CC.CCv1.2.scaffold82.12	myb-like protein I	7.22299	1.21615	6.93554	6.79869	1.16734	6.80716	AT2G01050.1
CC.CCv1.2.scaffold83.4	ubiquitin-like protein ATG12	4.38014	1.19181	4.3864	6.96507	1.14907	4.83359	AT1G54210.1
CC.CCv1.2.scaffold83.8	putative DNA glycosylase At3g47830	6.00693	1.19165	5.84186	5.80221	1.14897	5.31205	AT3G47830.1
CC.CCv1.2.scaffold83.9	molybdenum cofactor sulfurase-like isoform X3	9.6968	1.19119	9.39061	9.70664	1.14882	9.52358	AT3G51310.1
CC.CCv1.2.scaffold83.12	exosome complex component RRP45A-like	#N/A	1.1919	#N/A	#N/A	#N/A	#N/A	AT3G60500.3
CC.CCv1.2.scaffold83.13	ethylene-responsive transcription factor ERF039-like	#N/A	-6.95414	#N/A	-1.3452	-6.8793	-1.61115	AT2G44940.1
CC.CCv1.2.scaffold83.21	phosphoglycerate mutase family protein	#N/A	#N/A	1.85803	1.62938	1.14973	1.82162	AT3G60450.1
CC.CCv1.2.scaffold83.32	hyoscyamine 6-dioxygenase-like	-7.2124	-6.96683	-7.14072	-7.45878	-6.88919	-6.14526	AT3G19010.2
CC.CCv1.2.scaffold84.3	probable LRR receptor-like serine/threonine-protein kinase At4g26540	-1.07912	-7.18622	-1.23809	-1.16329	-7.0176	-1.08485	AT5G56040.2
CC.CCv1.2.scaffold84.8	probable adenylate kinase 7, mitochondrial	1.85169	#N/A	#N/A	1.51809	1.13583	2.06551	AT1G58390.1
CC.CCv1.2.scaffold84.9	vacuolar cation/proton exchanger 3	6.42588	#N/A	#N/A	8.4635	1.13459	8.40071	AT3G51860.1
CC.CCv1.2.scaffold84.10	receptor-like protein kinase ANXUR1	#N/A	1.18289	1.36495	1.56685	1.13779	1.42568	AT3G04690.1
CC.CCv1.2.scaffold84.12	putative disease resistance protein RGA3	1.67181	1.18162	1.75274	1.52371	1.13589	1.30653	AT3G14470.1
CC.CCv1.2.scaffold85.9	actin-related protein 9	-2.86301	-7.28323	-2.79376	-2.6717	-7.09545	-2.55457	AT5G43500.2
CC.CCv1.2.scaffold85.10	beta-D-xylosidase 1-like isoform X1	#N/A	#N/A	#N/A	2.21062	#N/A	#N/A	AT5G49360.1
CC.CCv1.2.scaffold85.11	beta-D-xylosidase 1	#N/A	#N/A	#N/A	3.32639	#N/A	#N/A	AT5G49360.1
CC.CCv1.2.scaffold85.12	D-lactate dehydrogenase [cytochrome], mitochondrial	1.02979	#N/A	#N/A	#N/A	#N/A	#N/A	AT5G06580.1
CC.CCv1.2.scaffold86.4	non-functional pseudokinase ZED1-like	#N/A	#N/A	-1.37138	#N/A	#N/A	#N/A	AT3G57740.1
CC.CCv1.2.scaffold86.7	transketolase, chloroplastic-like	#N/A	-7.46654	#N/A	#N/A	-7.28581	-2.42311	AT3G60750.2
CC.CCv1.2.scaffold86.8	pumilio homolog 12	-4.3189	-7.47437	-4.86616	-3.996	-7.31827	-3.84301	AT5G56510.1
CC.CCv1.2.scaffold86.14	ACT domain-containing protein ACR3 isoform X1	8.59678	1.15651	7.65448	7.48142	1.11443	8.43468	AT1G76990.5
CC.CCv1.2.scaffold86.18	protein BCCIP homolog isoform X3	1.83131	1.15502	#N/A	1.43043	1.11291	1.45826	AT2G44510.1
CC.CCv1.2.scaffold86.31	zinc finger protein 91-like	#N/A	#N/A	4.19126	#N/A	#N/A	#N/A	AT1G26610.1
CC.CCv1.2.scaffold87.8	putative lactoylglutathione lyase isoform X1	#N/A	#N/A	1.37625	#N/A	1.10236	1.30791	AT1G67280.1
CC.CCv1.2.scaffold87.10	casein kinase 1-like protein 3	1.34327	1.14577	1.3647	1.26412	1.10452	1.28538	AT4G28880.1
CC.CCv1.2.scaffold87.12	early nodulin-like protein	#N/A	#N/A	1.86032	1.92461	1.10413	1.47134	AT1G64640.1
CC.CCv1.2.scaffold87.19	probable glycosyltransferase At5g03795	-4.75486	#N/A	#N/A	-5.72287	#N/A	#N/A	AT4G32790.1
CC.CCv1.2.scaffold87.24	dehydration-responsive element-binding protein 3-like	-2.45179	-7.53525	-2.61027	-2.41447	-7.34031	-1.99451	AT5G11590.1
CC.CCv1.2.scaffold87.34	homeobox-leucine zipper protein ATHB-15-like	-3.28765	#N/A	-3.48948	#N/A	#N/A	#N/A	AT1G52150.3
CC.CCv1.2.scaffold87.37	protein unc-13 homolog	#N/A	#N/A	1.26712	#N/A	#N/A	#N/A	AT2G25800.1
CC.CCv1.2.scaffold87.38	protein unc-13 homolog	#N/A	#N/A	1.05894	1.10049	#N/A	#N/A	AT2G25800.1
CC.CCv1.2.scaffold87.40	acyl-protein thioesterase 1 homolog 1-like isoform X3	1.90117	1.14532	1.55772	1.09534	1.10399	1.44864	AT5G20060.3
CC.CCv1.2.scaffold87.41	TATA-binding protein-associated factor 2N-like isoform X1	#N/A	#N/A	2.20773	#N/A	1.10287	3.31879	AT3G15680.1
CC.CCv1.2.scaffold87.43	pentatricopeptide repeat-containing protein At4g02750-like	#N/A	-7.53953	-2.66229	-2.59047	-7.34326	-2.55878	AT2G13600.1
CC.CCv1.2.scaffold87.44	U4/U6 small nuclear ribonucleoprotein Prp3	#N/A	-7.56519	-3.8999	#N/A	#N/A	#N/A	AT1G28060.1
CC.CCv1.2.scaffold87.49	probable xyloglucan endotransglucosylase/hydrolase protein 8 isoform X1	#N/A	-7.57	#N/A	#N/A	-7.35942	-1.01114	AT1G11545.1
CC.CCv1.2.scaffold88.1	cyclic dof factor 1-like	-1.57284	-7.72024	-1.18133	#N/A	#N/A	#N/A	AT5G39660.2
CC.CCv1.2.scaffold88.5	PREDICTED: kirola-like	#N/A	#N/A	1.33332	#N/A	#N/A	#N/A	AT1G70890.1
CC.CCv1.2.scaffold88.6	chaperonin CPN60-2, mitochondrial	10.9862	1.13516	8.91834	10.9704	1.09515	11.1204	AT3G23990.1
CC.CCv1.2.scaffold88.10	ureide permease 1-like isoform X1	#N/A	1.13943	2.91076	#N/A	#N/A	#N/A	AT2G03590.1
CC.CCv1.2.scaffold88.13	orf185 (mitochondrion)	#N/A	#N/A	-1.3397	#N/A	#N/A	#N/A	---NA---
CC.CCv1.2.scaffold88.19	WAT1-related protein At3g30340-like	2.25099	1.13571	4.24136	6.2766	1.09616	2.07459	AT3G30340.1
CC.CCv1.2.scaffold89.2	PREDICTED: uncharacterized protein LOC107839066	-5.58287	-7.81389	-4.98738	-5.09591	#N/A	#N/A	AT1G05280.1
CC.CCv1.2.scaffold89.12	traB domain-containing protein-like	#N/A	#N/A	-1.04012	#N/A	#N/A	#N/A	AT1G05270.1
CC.CCv1.2.scaffold89.18	ubiquitin carboxyl-terminal hydrolase 12-like	3.05982	1.11886	4.55632	3.54707	1.08733	6.12411	AT5G06600.3
CC.CCv1.2.scaffold89.22	MYB-like transcription factor ETC1	-3.76706	-7.81553	-5.24368	-3.17516	-7.62489	-3.00375	AT1G01380.1
CC.CCv1.2.scaffold89.27	septum-promoting GTP-binding protein 1-like	#N/A	-7.82672	#N/A	#N/A	#N/A	#N/A	AT3G21700.3
CC.CCv1.2.scaffold89.43	growth hormone-regulated TBC protein 1-like	1.21484	1.11727	1.6801	1.27757	1.08691	1.21179	AT3G07890.2
CC.CCv1.2.scaffold89.44	1-aminocyclopropane-1-carboxylate oxidase 2	1.72096	1.11707	3.41447	2.96445	1.08684	2.30842	AT1G05010.1
CC.CCv1.2.scaffold89.54	small ubiquitin-related modifier 1-like	#N/A	#N/A	-1.00158	#N/A	#N/A	#N/A	AT5G55160.1
CC.CCv1.2.scaffold89.57	small ubiquitin-related modifier 1-like	9.71899	1.11706	11.9655	11.7258	1.08653	9.3907	AT5G55160.1
CC.CCv1.2.scaffold89.62	putative late blight resistance protein homolog R1B-16	#N/A	#N/A	-5.12325	#N/A	#N/A	#N/A	---NA---
CC.CCv1.2.scaffold89.73	putative transcription elongation factor SPT5 homolog 1	#N/A	#N/A	3.17379	3.92935	1.08593	5.17478	AT4G08350.1
CC.CCv1.2.scaffold89.75	transmembrane emp24 domain-containing protein p24beta2-like	#N/A	#N/A	#N/A	#N/A	-7.63871	-5.50795	AT3G07680.1
CC.CCv1.2.scaffold89.77	ATP-dependent DNA helicase RecQ-like	1.7509	1.1165	1.60499	1.38047	1.08589	1.28444	AT1G60930.1
CC.CCv1.2.scaffold90.8	cell division control protein 2 homolog A	-1.27984	-8.25946	-1.31586	-1.02669	-8.14314	-1.3492	AT3G48750.1
CC.CCv1.2.scaffold90.14	NADP-dependent malic enzyme-like isoform X2	1.05382	#N/A	1.1796	1.25062	1.06861	1.21357	AT5G25880.1
CC.CCv1.2.scaffold90.15	lachrymatory-factor synthase-like	-3.43884	-8.23215	-2.62139	-1.97303	-8.06162	-1.83561	AT4G32870.1
CC.CCv1.2.scaffold91.4	protein UPSTREAM OF FLC	-1.3091	#N/A	#N/A	#N/A	#N/A	#N/A	AT5G10150.1
CC.CCv1.2.scaffold91.10	probable tyrosine-protein phosphatase At1g05000	2.79749	#N/A	#N/A	#N/A	#N/A	#N/A	AT3G02800.1
CC.CCv1.2.scaffold92.3	PREDICTED: uncharacterized protein LOC107850928	1.0361	#N/A	1.08855	#N/A	#N/A	#N/A	AT3G04350.1
CC.CCv1.2.scaffold93.9	phytochrome B	-1.22065	-9.03485	#N/A	#N/A	#N/A	#N/A	AT2G18790.1
CC.CCv1.2.scaffold93.19	probable enoyl-CoA hydratase 1, peroxisomal	-1.00352	-8.98808	-1.15092	-1.07565	#N/A	#N/A	AT4G16210.1
CC.CCv1.2.scaffold93.21	protein kinase and PP2C-like domain-containing protein isoform X2	#N/A	#N/A	1.06643	#N/A	#N/A	#N/A	AT2G40860.1
CC.CCv1.2.scaffold93.24	outer envelope pore protein 16-2, chloroplastic	-2.44649	-9.02065	-1.88819	-1.95806	-8.97551	-1.86199	AT4G16160.2
CC.CCv1.2.scaffold93.27	GTP-binding protein SAR2	#N/A	#N/A	#N/A	#N/A	1.03637	1.06196	AT3G62560.1
CC.CCv1.2.scaffold93.30	acetate/butyrate--CoA ligase AAE7, peroxisomal-like	1.34488	1.06294	1.40592	1.55818	1.03627	1.23534	AT3G16910.1
CC.CCv1.2.scaffold93.35	PREDICTED: uncharacterized protein LOC107878737 isoform X2	#N/A	1.05897	#N/A	#N/A	#N/A	#N/A	AT5G49350.2
CC.CCv1.2.scaffold93.38	prolyl endopeptidase	11.2447	1.05896	11.1807	11.3456	1.03573	11.2966	AT1G20380.1
CC.CCv1.2.scaffold94.2	glucose-1-phosphate adenylyltransferase large subunit 3, chloroplastic/amyloplastic	#N/A	#N/A	1.7353	1.49919	1.0302	1.47229	AT5G19220.1
[truncated: 6,402 more rows]

## Sheet: Table S10
Table S10. Spatial Transcriptomics Summary
[truncated: 16 more rows]

[truncated: 1 more sheets: Table S11]
